# Supplementary material for: DNA Methylation Analysis of Dormancy Release in Almond (Prunus dulcis) Flower Buds Using Epi-Genotyping by Sequencing
Source: Int J Mol Sci. 2018 Nov 10;19(11):3542. doi: 10.3390/ijms19113542 (PMC6274898; doi:10.3390/ijms19113542)
Supplement: Supplementary file 1 [file ijms-19-03542-s001.zip]

Archive with 7 entries (6 files):
- ijms-369481-R1  Supplementary Material/
- ijms-369481-R1  Supplementary Material/Prudencio et al. IJMS Fig. S1.tif
- ijms-369481-R1  Supplementary Material/Prudencio et al. IJMS Fig. S2.tif
- ijms-369481-R1  Supplementary Material/Prudencio et al. IJMS Table S1.xlsx
- ijms-369481-R1  Supplementary Material/Prudencio et al. IJMS Table S2.xlsx
- ijms-369481-R1  Supplementary Material/Prudencio et al. IJMS Table S3.xlsx
- ijms-369481-R1  Supplementary Material/Prudencio et al. IJMS Table S4.xlsx
