# Supplementary material for: DNA Methylation Analysis of Dormancy Release in Almond (Prunus dulcis) Flower Buds Using Epi-Genotyping by Sequencing
Source: Int J Mol Sci. 2018 Nov 10;19(11):3542. doi: 10.3390/ijms19113542 (PMC6274898; doi:10.3390/ijms19113542)
Supplement: Supplementary file 1 [file ijms-19-03542-s001.zip › ijms-369481-R1 Supplementary Material/Prudencio et al. IJMS Table S1.xlsx]

## Sheet: DADB Hypomethylated fragments
>fragment1640
GTCACCAATATACGCCGAACTGGGAAGTGTCCCACATGCCAATGTCTATAACGATCAATGGCAATCTACATATGATGGCAATGGACATTTTATGATTCTTAATACAGGAATATCCTCAACAAGAAGAGAATCTGGAATTAATCTTTCATGCACCTCAGCTACAGGATTACACAC
>fragment3928
GAGAACACTGGAATATGCTACGGTCAGTCATCCAAGCGCGTGTGGTCAACTAACTTTAGCAAAATCCATACAAATTTACAGGTCGGCACACTTTCATGTATGCATATAAAAGAAAATAACTGTATACATACTTTGTAAGAGGTGGCCACTATAGAGAAATTGTCAGTTCATGTC
>fragment96
GCGCTATAAAGATATATATATTTTGGTCAAGAGCGCTACAAGATTTTAACTATAAATGAAGGGCAACTATAATAAAACTCTATTATTGTTTTAGCTTCAATGGTAATTATATTGTTTATTATTTATCAAGGCCAATATTTATTTGTCAAATTCAAAATTTTCACTTGTTTGTGC

## Sheet: DADB Hypermethylated fragments
>fragment11
GTGGAATATGGTGGCTCGTTCAAAAGAAATCCCATAAATAGCCCCGATTTCGATCTATTTTCGGTGGCAGTTGCTGTCGCCACCTATTAGGTTTTTATCCCCGCCCTCGAAGGAAGCTAATCCAACAAAATACATCTTTTCGGCATC
>fragment32
GATTTCTTAGAGCTGAAGTCATCTTCTATTTGTTATGTTTTCTGCTAAGTCTATTTAAATGATGTAATGAGAACCATTAGATCATAGATGTGTAATCACCTAAAAGGGTGACAGCTGTAATTCTGTTAAAAGAGAGAATCACATTTCTCTCTCTGTCAGTCACACTATGTAAGC
>fragment52
GTGGAAATATTACGTGCAATGCGTTTTTTAAGAAGTGTAAGTGAATAAAAAAACAGTGGGAACATACAATTTTCAGTGAAGAGAGTGCAAAAGATGAGTAAGAAAATCATCTCCCTTTTTTAATTAGTTGATGACGATCTCAGTTTTAAACTCCTTTTCTTTTCCTTCTATGTC
>fragment92
GTAGCTATTCGGTCATGCAATGACAATAATAATGCGCTTTTGTGAACAAATAATAAAGTTGTAATTTTTGGCGTCTTTTTCCTAGTTACTATCGCTACCCATCAAACTTTTCATCTTGCAGTTTCAATTGTTCCAAATCCCATTTCGTGCCTTTTGCAGGATTATCAAAATTCC
>fragment157
GGTGGTTGAAATCTATTAAGATTGAGATTAAGGGTGCTGTTTGGAAATGTTGGACGGGTTTGGGTTGGTTGAACTTCCATGATCATCAGATGTATTTGGGAAGACTGGTATGCCCCGATATGCGTCGAATGATGAGGCATGAATCAGATGCAAGTTTTGGTAGCCTGATCTCAC
>fragment238
GGTTTGGGGGTATTTTCGAAATGGGTCACGAAGTTTCAATTTTATTAATTTACACTTTAATATTTTAAAATTTAATTAATTTACACTCTCC
>fragment255
GATTTCTTAGAGCTGAAGTCATCTTCTATTTGTTCTGTTTTCTGCTAGGTCTATTTAAATGATGTAATGAGAGCCATTAGATCATAGCATGTGTAATCACCTAATGGGGTGACAGCTGTAATTCTGTTAGAGAGAATCACACTTCTCTCTCTCTGTCAGTCACACTATGTGAGC
>fragment341
GATTTCTTAGAGCTGAAGTCATCCTTTATTTTTTTCTGTTTTCTTCTAAGTCTATGTAAATGATGTAATGAGAACCATTAGATCATAGACATGTGTAATCACCTAATAGGGTGACAGCTGTAATTCTGTTAGAGAGAATCACATTTCTCTCTCTGTCAGTCACACTATGTGAGC
>fragment507
GGAAATAAGGACGCTTTCTTATCAGACAATCTGACATGTTATGTTATCAAAATTATTAATTTAACCATTGGCGATATAGGGCTTGTTTGTTCATGTCTGTAGGAATGCATGCCTGAGTCACTAGGGCATAGAGTGGAAGAGTAATGTAACTGCACATCACTTGAACAGTGACCC
>fragment626
GTCAGTTTTTGAATGGGTTTGGTATTGTGTGATAGAGTGTATTATGGTGTATCAGTGGTATTTTTTTGTAGTTAAATAATGTGTACTGATTTACATTTTACCAAATACTTGAAATCACACCAACGGCCTGGGCCAATTCAACTAACACGGTAATAAGTAGATGCTCTTTACGAC
>fragment797
GATTTCTTAGAGCTGAAGTCATCCTTTATTTTTTCTGTTTTCTGCTAAGTCTATGTAAATGATGTAATGAGAACCATTAGATCATAGGACGTGTGTAATCATCTAATAGGGTGACAGCTGTAGTTCTGTTAGAGAGAATCACATTTCTCTCTCCGTCAGTCACACTATGTGAGC
>fragment1201
GCTCACATAGTGTGACTGACAGAGAGAGAGAAGTGTGATTCTCTCTAACAGAATTACAGTTGTCACCCTATTAGGTGATTACACATGCTATGATCTAATGGTTCTCATTACATCATTTAAATAGACTTAGAAGAAAACAGAACAAATAGAAGATGACTTCAGCTCTAAGAAATC
>fragment1289
GATTTCTTAGAGCTGAAGTCATTTCCTATTTTTCTGTTAAGTCTATTTTAAATGATGTAATGAGAACCATTAGATCATAGTCTAGGTACACGTGTAAGCACCTAATAGGGTGATAGTTGTAATTCTGTTAGGAGAGAATCACATTTCTCTCTCTGTCAGACACACTATGTAAGC
>fragment1294
GTTAAACGTAATAGAATTTATGTTTTCAAAATGACCTTTATTTTTTAAAACAACTTTAAAGTGTTTTCAGTTTTTGTTTCATTTTTTCATTCACCTATCTTACATCACCACATATACATTGCACTTTAGTCTCAAAACTCGACATTTGGGATCTCCCGACTACGTACGTTCAGC
>fragment1708
GCAAACTAAACTAAAGGCAGAAATAACCTGAAAAGTGAAGATTATATTTTAGCCATTAATTACCAAATAAAGTAAAATAAAAAAATAATTATAATGCTTGTCGAAATGTCCAATCTGAATTATTTTTTTAGTCAATTTAATCATCAGACTATTTTAAATGGTCAATTTACCTCC
>fragment2175
GCAGATTTCTTAGAGCTGAAGCTGTCCTCTATTTTGTTCTGTTTTTGGTCAGTCTATTTAAATGATGTAATGAGAACCATTAGATCAGACATGTGTAAGCATCTAATAGGATGACAGCTGTAATTCTGTTAGAAGAGAATCACATTTCTCTCCTAGCAGTCACACTATGTAAGC
>fragment2263
GGAGAAAAAATTATACGAGACGAGGGTAACATTATTTTGTCATTTTCAGCCAATAAAATTATGCCATAAGAAAAAATTATCACGCATCTGCTACGCTTTATTAGGAAGCTGGACACCATGTCAATTTGGCCATCAATGAGCATATCCAATTCTTCGCCACGTGATGCAACAAAC
>fragment2727
GGATATAAATTGACCATTTAAAATAATCTGATGATTAAATTGGCTGAAAAAATAATTGAGGTTGGACATTTCGACAAGCATTATAGTTATTTTACTTTATTTGGTAATTAATGGCTAAAATATAATCTTCACTTTTCAGGTTATTTCTGCCTTTCTGCCTTTAGTTTAGTTTGC
>fragment3580
GCCACGGCAGGCCATATGGAAGCGGCTTATGTAGTTGGACTACTTGGTATGTCCGGAATTGGTCAGTCAAAAGAGGATGCATTACAAGATGCTTTGACACGAAGATTAAACACAGCATGTGTTGCAACACATATCGTAGATATGTTTGACTATGGGAAGATTAAGTTTAATCGC
>fragment3894
GATTTTTTACCTTAAGCTGCCAAAACTTGTATAAATTTCTCTAGAAGACTCGGAATCATGAACCGTAAAATTATCCAGAAACTAGACTAGACTTCCGCACCTTTTTGATGATATATGGCTCATTATCTGGCTCTTCTTGATAAAGTACAGTATAATCCGTGAATTTGACTGAGC

## Sheet: PAPB Hypomethylated fragments
>fragment96
GTCACCAATATACGCCGAACTGGGAAGTGTCCCACATGCCAATGTCTATAACGATCAATGGCAATCTACATATGATGGCAATGGACATTTTATGATTCTTAATACAGGAATATCCTCAACAAGAAGAGAATCTGGAATTAATCTTTCATGCACCTCAGCTACAGGATTACACAC
>fragment555
GGTGAGGACGAAAATGATGTCTTTGCAGATTTGTACCTTGTTAAGTGGACTTCCCTCATGATCCCTCCCATTGTTATTGCAATGGTCCATCGTGTTTGTTTGGTCAGGTCTCATTGCCATTACACTTTCCTTGCTCTGGGTCGCCGTTAACCCACCAGGTGCTGCCGGTGGTGC
>fragment1215
GGTATGCCTGTATATGCCACAACAAGGCAGCTCTGTCATTAGCTAGGAATTAGTGATCAAAATAAAAATTAGCCAAAAAAAAAAATTATAAAAGCAAGCCAATAATAGATATAAAAGCCGCGAAGAGGTTTTCCCATCCATTGATACTAGGCTCGAGGTTTGAACCAAAAGAAC
>fragment1274
GTGCATGCATGAGCTCAAGGAAAGTATTAGCTTGCCTAACCTATATGTTGTGCCCACCCGTGTTCTAGCCTAGAAGATTCATTACAAATAATTAACCAATCAGGAAAATGTTAGATCGCATTAATGAGCAGCGTATTATGCATGAGCCCAAGGAAATAAGCAACTTACCTAAAC
>fragment1630
GTGTAGTACAAGTTCAACTAGGTGAAGTACTCGGCAGTGCTTATAACAACTACCCATGAGCAACACTTGTGGCATCACGAAGTTCTCTCACATGTATGCGGCAACAGCAGAACCCAAGAGGGCCATCGTTCGGTCCTGCTGTTCTTTGCATTTCACGTGTTCTCAGGTCGCCCC
>fragment1640
GAGAACACTGGAATATGCTACGGTCAGTCATCCAAGCGCGTGTGGTCAACTAACTTTAGCAAAATCCATACAAATTTACAGGTCGGCACACTTTCATGTATGCATATAAAAGAAAATAACTGTATACATACTTTGTAAGAGGTGGCCACTATAGAGAAATTGTCAGTTCATGTC
>fragment1776
GCAACCCCAGAACGAACTAGCCTTCTTAACTTTCCTAAAAGAAGCATGAATTTCGCTAAGCAAAGAGTTGGCACCCTTCTGGAATTAAAAGGAAAATCTTTACAGATCAAAGAAACATAAAATGAAAAAAACAATACATCATAATAGTGCAAATATATTGCTTGATTGGAAGGC
>fragment1946
GAAAGCCTTGCACCAATTGCACCACTTGAGTGCTCAGGATCGTCAAACCAACTTACTTCCATATAAACCACTTTCTCAAAGCACATTACGGAGTTGATGAGGTGGCTCAAAGAAGGTCTTGATAATACTGGATATCATTATCCCAAAAATAGGTAAGATTACCCCATTGGCCGC
>fragment2835
GTTCAAGTTGCTGCTTTTTTCTATTTTCTGCATTGCAGAAACAGAAACTGTAATGCAGTTTTCGTTTCCTGCAATGCAGTGTGTTATCAGTGTGCTATCTGCTTTGCAGAAATGGAAACTGCATTGCAGTTTCTGTTTTATCGAATGAAGTTTCTAATTAGTTTCCTTTCAATC
>fragment3424
GGGTGCCGTTTGGCAATATTGATTATCCAGCCGTGAATAATGAGTTCTCATCATCTCCTGGGCATTGATGGGAAATCGCGGAAGTCTGAAGCTGTAAAGCATTGAAC
>fragment3612
GTTTCAGTTTGATTTGTAACTGTAATCTCAATTTGATCCAGTTGTGAGTTGTCTAAGTTTATTTGAGGCAGTCTTGCAGCTTCTTCTGCAGGACCCTGTGCTGTCAAAAGGTCAGCAGTAGTCTCTTCAAAACTGAAGTTCTCTTC
>fragment3635
GTGCAGTTTCTGTTTATTTGTTGCAGATTATGAAAATTATACAATTGTTGAATGAGTGGATATTCGTTTTCGACTGCCATTCAATGCTTCAATGCTTGTTTTCAGATTTTGAGCAGATTTTGTTGCAGAAACTGCATTGCAGTTTCTGTTTATTTCAGATTTTGTTGCAGAAAC
>fragment3640
GGTAAGATGTAGTCATTTGTTATCTGGTTTAATTGAAGATTTTTTATGGAGTTTTTTTATTTATGATTCTTAGTTTACGTATGAATCTTTACGTATGAATCTATGTTTCTGATGTGGGCTTTCGGTTGCTAGAGAACAACATAAGAAATTATCAGCTCTTGAGGTGGAGTTGGC
>fragment3751
GTTTCTGCAACAAAATCTGAAATAAACAGTTTTTCATAATCTGCAACAAATAAACAGAAACTGCGCTGCAGTTTCTGCAACAAAATCGCATTGAATGGCAGTCGAAAACGAATATCCACTCATTAAACAATTGTATAATTTTCATAATCTGCAACAAATAAACAGAAACTGCGC
>fragment3928
GCGCTATAAAGATATATATATTTTGGTCAAGAGCGCTACAAGATTTTAACTATAAATGAAGGGCAACTATAATAAAACTCTATTATTGTTTTAGCTTCAATGGTAATTATATTGTTTATTATTTATCAAGGCCAATATTTATTTGTCAAATTCAAAATTTTCACTTGTTTGTGC
>fragment3960
GTTTCTGCAACAAAATCTGCTCAAAATCTGAAAACGAGCATTGAATGGCAGCCGAAAACGAATATCCACTCATTAAACAATGTTATAATAAACAGAAACTGAACTGCAGTTTCTGCAACAAAATCTGAAATAAACAGTTTTTCATAATCTGCAACAGATAAACAGAAACTGCAC
>fragment4109
GGAAATTTCATTTTATCAGAGAAGCCATTCAAACAAAAGAAATTGAACTGATATACTGCAAAACAGAAGATCAGATAGCAGACATTTCTACCTAAGGATCGTTTTGTGAGGCTGAGAAGCTTGCTTGGTGTGAAATCAGCTAAAGGATTAGAAGGGAGTGTTGAAATATAATCC
>fragment4112
GACCAAGTGACTGGGCTCTAGCACTCGAGCAGTCGACTCCTAGTTGGATCACAATCATAGGAAAAACTATTGATGTTGGCTCACCTAATGGATGCAGAAGGAACGAAGGAAAGGGTTAATCAAAGGGC
>fragment4140
GAAGCTGCAGCAGCTGCAGCAGCGGCTGCAGCAGGAGCAAGAGCAGAAGCAGGAGCGGCTGCGGCAGCAGGAGCGGCTGCGGCGGCTAGAAGCTGCAGCAGCTGCAGCAGCGGCTGCAGCAGGAGCAAGAGCAGAAGCAGGAGCGGCTGCGGCAGCAGGAGCGGCTGCGGCGGC
>fragment4205
GCAAACAAGAAGAAAGATCAAAGAAATATGTAGTGTGTCTCATTTTGCTTGTCTATTTCTTCTATCACTAATTAAAAAGCGCAAAAGTTCTAACTAACTATGTACAAAGTATTTAAACACGACAAAGATATTCTAATTATCAAACCC
>fragment4338
GGTCCCATAACTGTGTTTCTTATAGGAGCACATACAAATTTTGCCATATTCCTTATGAGCAATCCACAGTTGAAGAAGAATGTTGAGTCACAGACTATACAAGTAATCCTTATGCAGAGTTCAATTTCTTGGGAGATCCCTTTGCTGCGTACCAGGTAATCCTTATTACATCAC

## Sheet: PAPB Hypermethylated fragments
>fragment1294
GATTTCTTAGAGCTGAAGTCATCTTCTATTTGTTATGTTTTCTGCTAAGTCTATTTAAATGATGTAATGAGAACCATTAGATCATAGATGTGTAATCACCTAAAAGGGTGACAGCTGTAATTCTGTTAAAAGAGAGAATCACATTTCTCTCTCTGTCAGTCACACTATGTAAGC
>fragment157
GGTGGTTGAAATCTATTAAGATTGAGATTAAGGGTGCTGTTTGGAAATGTTGGACGGGTTTGGGTTGGTTGAACTTCCATGATCATCAGATGTATTTGGGAAGACTGGTATGCCCCGATATGCGTCGAATGATGAGGCATGAATCAGATGCAAGTTTTGGTAGCCTGATCTCAC
>fragment1963
GGTTTGGGGGTATTTTCGAAATGGGTCACGAAGTTTCAATTTTATTAATTTACACTTTAATATTTTAAAATTTAATTAATTTACACTCTCC
>fragment2175
GCTGATTACTTAGAGCAGAAGCTATTATCTTTTTTTTTGTTCTGTTTTGGTCAGCTTACTTAAGTGATGTAATGAGAGCCATTAGATGACAAGTGTAAGCATCCTACTGGATGACAGCTGTAATTCTGTTAGGAGAGAATCACAATTCTCTCCTAGCAGTCACACTATGTAAGC
>fragment238
GTCAGTTTTTGAATGGGTTTGGTATTGTGTGATAGAGTGTATTATGGTGTATCAGTGGTATTTTTTTGTAGTTAAATAATGTGTACTGATTTACATTTTACCAAATACTTGAAATCACACCAACGGCCTGGGCCAATTCAACTAACACGGTAATAAGTAGATGCTCTTTACGAC
>fragment32
GCTTACAAGGTGTGACTGCTAGGAGAGAATTGTGATTCTCTCCTAACAGAATTACAGCTGTCATCCAATAGGATGCTTACGCTTGTCTATGATCTAATGGCTCTCATTACATCACTTAAATGAGCTGATCAAAACAGAACAAAATAAGTGTAGCTTCTGCTCTAAGTAATCTGC
>fragment3299
GGAAAAATAGAATCTACGCTTGAAATACCTCATTTTCTAGCATGTCATTTTCGGCGGCGTCTACAATCCAGTCATCTAGCAAACGCTAAACTGTACAATTGATCGTATATACTCCAGTTATGCTCACAACCAAAAGACGAGCACGTCTGACTTAAAATACGCACAGCAATATGC
>fragment3450
GGTGGGGCAGCATGGGTGGGTGTGAGAGAATTGTTGGTTGTGGGTGTGGCAGAATTGTTGGTTGGAGATGATTGTGGGTTTGCATCAAAAAAAATTAAGGTGTCGTTAGACTAGAAGCTCTGATACCATGTAAGACTTTGAAATAGCGTGAAAAGCTTGCTTAACCAATATGGC
>fragment3635
GCTGATTACTTAGAGCAGAAGCTATTATCTATTTTTGTTCTGTTTTGGTCAGCTTACTTAAGTGGTGTAATGAGAGCCATTAGATCAGACAAGTGTAAGCATCCTACTGGATGACAGCTGTAATTCTGTTAGGAGAGAATCACAATTCTCTCCTAGCAGTCACACTATGTAAGC
>fragment3707
GTTAAACGTAATAGAATTTATGTTTTCAAAATGACCTTTATTTTTTAAAACAACTTTAAAGTGTTTTCAGTTTTTGTTTCATTTTTTCATTCACCTATCTTACATCACCACATATACATTGCACTTTAGTCTCAAAACTCGACATTTGGGATCTCCCGACTACGTACGTTCAGC
>fragment3735
GCTTACATAGTGTGACTGCTAGGAGAGAAGTGTGATTCTCTTCTAACAGAATTACAACTGTCATCCTATTAGATGCTTACACATGTCTGATCTAATGGTTCTCATTACATCATTTAAATAGACTGACCATAAACAGAACAAAATAGAAGATAGCTTCAGCTCTAAGATATCTGC
>fragment3751
GCAGATTTCTTAGAGCTGAAGCTGTCCTCTATTTTGTTCTGTTTTTGGTCAGTCTATTTAAATGATGTAATGAGAACCATTAGATCAGACATGTGTAAGCATCTAATAGGATGACAGCTGTAATTCTGTTAGAAGAGAATCACATTTCTCTCCTAGCAGTCACACTATGTAAGC
>fragment3923
GATTTCTTAGAGCTGAAGTCATCTTCTATTTGTTCTGTTTTCTGCTAAGTCTATTTAAATGATGTAATGGGAACCATTAGATCATAGGACATGTGTAATCACCTAATAGGGTGACAGCTGTAATTCTGTTAGAGAGAATCACACTTCTCTCTCTGTCAGTCACACTATGTGAGC
>fragment3929
GCAGATTTCTTAAAGCTGAAGCTATCCTCTATTTTGTTCTGTCTTTGGTCAGTCCATTTAAATGATGTAATGAGAACCACTAGATCAGACATGTGTAAGCATCTAATAGGATGACATCTGTAATTCTGTTAGAAGAGAATCACACTTCTCTCCTAGCAGTCACATTATGTAAGC
>fragment3986
GTGCAGTTTCTGTTTATTTGTTGCAGATTATGAAAATTATACAATTGTTGAATGAGTGGATATTCGTTTTCGACTGCCATTCAATGCTTCAATGCTTGTTTTCAGATTTTGAGCAGATTTTGTTGCAGAAACTGCATTGCAGTTTCTGTTTATTTCAGATTTTGTTGCAGAAAC
>fragment4042
GAATTTGGTTTATCCTCTAGCAAACGCTGCTGCCTTTATAGGTATTACAAGTATGACAAAACCTGGCTCTGATACCACATGTTAGTCTTACAACATCTTAGCAGACATACAAATAATACACAAAATACC
>fragment4059
GTTGTATGTCTGGTTGTGGAAAATTGATTTCATTGCATTGGATGCATGGTGAGCTTTTCAAACCACGATCTCCTCCTCTCTTCTGGCAGATTTAACCAGAATTTCAATGAATTATACTTTACACTTAGGCTCTGTTATATCTTTTCCTTATCAGTTTACATTCAAGGTTGCTTC
>fragment4154
GTTTCTGCAACAAAATCTGAAATAAACAGTTTTTCATAATCTGCAACAAATAAACAGAAACTGCGCTGCAGTTTCTGCAACAAAATCGCATTGAATGGCAGTCGAAAACGAATATCCACTCATTAAACAATTGTATAATTTTCATAATCTGCAACAAATAAACAGAAACTGCGC
>fragment4206
GCTTACATAGTGTGACTGACAGAGAGAGAAATGTGATTCTCTCCTAACAGAATTACAGCTGTCACCCTATTAGGTGCTTACACATGTCTGTGATCTAATGGTTCTCATTACATCATTTAAATAGACTTAGCAGAAAACAGAACAAATAGAAGATGACTTCAGCTCTAAGAAATC
>fragment4243
GACTAGTCAACTTCACGGATTATACTGTACTTGCTCGGGAAGAACCTGATAATGAGACATACATCATTTGAAAGATGTGGAAGTCTAGTTTC
>fragment4265
GGAAGAGAGGTTATGTGAATTCTTTGAGATCTGCAGGAGCTTTAACTTTGGACAGGCACTGAAATTCATCAAAATTCAACAGGTTGGACAGGTTGGAGCTTTTAATGTGTCCATGTAGTTCTGTACTTGTTAGTGCCCTTCAATTGGGTTGTCAGTATGGGTAACATTTATAAC
>fragment483
GTGCAGTTTCTGTTTATTTGTTGCAGATTATGAAAATTATACAATTGTTGAATGAGTGGATATTCGTTTTCGACTGCCATTCAATGCTTGTTTTCAGATTTTGAGCAGATTTTGTTGCAGAAAC
>fragment626
GTTTCTTATCAAAAATTGCAGCAAACGGAAATTGAAGTGCATTTTATGACAAAACATCTGCTTAAATTTGCAAAGAAACCAAAAGTCTTAAGTCGATGAACAGTTGTAACATTCCCATTGACTTGCAAAATCGAAATATGGAACAGGAAACTGCACTGCAGTTGCAACAGAAAC
>fragment669
GTTTTGGAAGGCCAAACGACCTCAGAATGCCAAAATCCATCATATGTCACAGCAAAGCTGTGAGTTAGACTCGTGGCGACGTTCCCTTCCTTTTTCTAGCTCATCCCTTGTGGCCTGAGAGTTGTTTGAATACATATCACAGTCTAGATTAAGGAGGACCTGCCCATTGCTAAC
>fragment849
GCAAACTAAACTAAAGGCAGAAAGGCCGAAATAACCTGAAAAGTGAAGATTATATTTTAGCCATTAATTACCAAATAAAGTAAAATAACTATAATGCTTGTCGAAATGTCCAACCTGAATTATTTTTTCAGTCAATTTAACCATCAGATTATTTTAAATGGTCAATTTATCTCC
>fragment854
GGTTTGGGGTTATTTTCGAAATGGGCCACGAAGTTTCAATTTTATTAATTTATACTTTAATACTTTAAAATTTAATTAATTTACACTCTCC
>fragment872
GTTTCTTATCAAAAATTGCAGCAAACGGAAATTGAAGTGCATTTTATGACAAAACATCTGCTTAAATTTGCAAAGAAACCAAAAGTCACTAAGTTCAAAACACATTTAAGTCGATGAACAGTTGTAACATTCCCATTGACTTGCAAAATCGAAATATGGAACAGGAAACTGCAC

## Sheet: DP Hypomethylated fragments
>fragment16
GGGCTTAAATTAAATAAAAATCTTTTACTTTTCTGACCACAGCTTGTACTCAATACGGATGAAATAAAGTATGGAGGTCAGGGACTTTCTTTTATCTTTGTGTGCATGTTTTGGAATTCAATTCTGGTTACTTTCTTTGGTTTTGCCCTTTATGTTGTTCTGAGATCTTGGTTC
>fragment24
GTCTTTTCAAGTTGAAGACATCAAGCAAGATTATGAGACTGGTAAAGATGGCATCACCATGGTTACTTTCCAAGTTGATTTTGACCGGGTACATACATTTTACGTCTGCTGTGCTCGGAAGCAATCTTTTGCTACAGGTAAGACCCCAATATACAGAAAAATCTCTAAAGCAGC
>fragment31
GTATCTACCAACAAATGTCACCAGTTTCCTCTGAAACACTGGGAATGACAAAGAGTGCAAAACAGTGAAAGTTCAGCCAGAAACATCTGTTATAGGTTGGAATTTTCATGCCCTGCAATAGAAGATGTACAAATAATTCAACACCGACCTTTAAATATCTATCTCCTATAACAC
>fragment37
GGCAAGTCGTGAGGTAAAAGACAACTTGTCCTTAGTTGGACGAACTGATAGTTGGATGTTTGTTTCGGACCTTAAAATAACTCCACATAAGATTGGTCATTTGAATTTAAATTTCTATTAGGAGTTGCTTTACGCTCTCCCACCAATGTGTTACATATTCAAAATTGATCTTTC
>fragment90
GCCATAATTGTCAATGTAAGTTTTAGAACAGATGCAAGCTTCTTATGATAAAAAACGACGAACAAATCCAGACTGAACAGAAATGATAATATTTGCACAGAAGTTGCCGTCGAGAATTCTAACACATAGAAGCACTACAGATTTTTAGGGTATGTGAAATAAGACCTTCTTTGC
>fragment136
GGTGCCACCATGTGCTTGGCAAACAGGAGCACCCGATGGCTTGAAACACCAGCAGCCGGATGGTTTGGACACAGCAGCGAGCTTTTGACTGCTTGTGGAAAGATTCCCAATCAGAGC
>fragment143
GTGTTCACGCATCCGTGGTTAAAAATTCCCTCCAGATGTTATTCATAATGACTTGTTCTGCCATTCTCTTTCATCCCAAGTATAGAATTTTATTCTTTCAATCTTTTCTGCTATCTTTCTTTCATGGGCCCTGCTCTATATTCCTCTTCACTGTTTTTGTACCTTCTTTTAATC
>fragment148
GGGGTTTGTATCAATAGCAGAGGTGGATACCAAGGGTAAATGCCGCAGGATACCTATTAAAGCTGACATTCGTCGAGCATTATGCTTTCCTGGTGGTTCAACCCTTATGGTTTTACATCTTAACCAGGATGTTTCCTCAAATAC
>fragment155
GTCCTTCAAATCCAATTGCTCTTTGTGATAGTTTATTTCACTTAGACTTTGTTTTCTGATTGTGTATCTCTGTTCTGTAGGAGACATAAATTTGGCTAGGGACCTTCGTGCACGCGACTCAACAATTAAAGAAATAGCAGAAAAATTAACTGAGACTGCTGAAGCTGCTGAGGC
>fragment157
GGTGGTTGAAATCTATTAAGATTGAGATTAAGGGTGCTGTTTGGAAATGTTGGACGGGTTTGGGTTGGTTGAACTTCCATGATCATCAGATGTATTTGGGAAGACTGGTATGCCCCGATATGCGTCGAATGATGAGGCATGAATCAGATGCAAGTTTTGGTAGCCTGATCTCAC
>fragment159
GATACCCACCGAGAGGGTTGGGACATATGACACTCAGGTAGTTTAATTTTCTTCGTCTATTTTTAAATCTAGGCTTCAGATTCCTGCTGCATATATTTATTTAATTATC
>fragment172
GCAGGCATGATGGCGGGTGCTTGTTCCTCCATTATAACTACTCCCATTGACACAGTCAAGACACGACTTCAGGTAGTTTAGTGCAAAACTGTAAATTTTATAAATGTCCGTTTCTGTTCCATCTC
>fragment177
GATTCGAAAACTTTGCTATGTTTAATTTAGAGAAAGCAAAATACTTACTTGACCACTGAGTGATGGACCTGTCACTGCTCCAAATATTAAGTTTGCTGTTGGATCAACAAGATCATATATAACCTCGGC
>fragment189
GGGCCTGCATAAATTTCCAATATTTATACACTATATAAGTCATTTGGACTTGCTCCGAATATAGCAAGTGGTGTTGTTCTAAACTTACCTTGGGCAGGCTTCTTGGCACGAAATTAAGACCCTCTTCTACCTAGCAGCTCCGGCGGTGGGGAATTACTTGCTCAGCAACATCAC
>fragment202
GTTCACCAAAAAACGTGGCAGCCTGTGTCAACCACATTTCTATCTCTTCTCTTCCCTTTTGCAGTTCATTGATCAAACCTTCCTCCTTAATTTTAGTTTTTTCAGCTTCTTCATGCATTTTC
>fragment207
GGGGAACCACTCTGGGTTCGGAGTGTGGAGACTGGCCGCGAAATACTAAACTATGATGAGTACATCAAAGAGTTCAACATTGAAATTAAGCTGAAATCTTATATCATGAAAAGTCTTATTGCCTTGTAGGTATAAGAATTGCGAGCTAATACTTTTAATATTATGATTTTGATC
>fragment217
GAAACATCATATCCATTAACACGTAAGAGTCGAAATGCCATTGCACAAGTGGCAGCATCTGAAAATATATCTTCATCTCCCTGCAGCCAGAATC
>fragment227
GCATTGAAAACAGATACTATTTTCATTTGCTTTAGCAGCGAACTTGGAGACCAAACTACAAGCATGAATTCAAGAGATAAATGATCATTGACATAACAGAACAAATTCTATCAAAACTTTAACCAAATACTGGTTAACCACAAATGATTGAAATTGAGCTGATATTTTTTGCGC
>fragment228
GAGGACAGTCTGTTTACATTCCGAACTGCAAATGTCATCATCTGTCTGATCGCATATATACTCGCCATAACGGTTACATATAACACATTTAGGCTCCCCTGGAAGAGGTTCTCTTTGGTCTCTTGACCTTTCTTTCACTTTGTC
>fragment230
GCAATCACATGACATCTCAAGAGTCTGCATTGATAAATATAGACAGAACTGTGACTTGTAAAGTTCAGATGGGCACTGGAGATCTTGTGATGATAGCAGTCTTAACAATGTGGTAGCAAAAGTGTCTATGGCAGGAAACAAATGTTTTCCCCTGTCATTAGAATCAATGATCCC
>fragment267
GGCTTGAGCTTGAGAGGAGGATTGCTTTTAGGCTGGAAATGGTTTCACTTGATGATCTCCTTATACCATCGGTCCAAGCAGGGGGATCATTGTATGATGTTGATACCGTTCATCGAATACTGGTGAAATTTC
>fragment277
GAAGAACTTGAGAAAGCCACAAACAATTACCATGAAAGTAGAATTCTCGGTGAAGGAGGATACGGAATAGTTTACAAAGGAATATTGTGGCACTCTTTTCGAGCACATCCATCATATAAATGGCAGAGGATCATCTTTTTCATGGGAATTACGATTGAAGATAGCAGCAGAAAC
>fragment281
GGTGCCACACCAAAGGATGGACCTAGTGCTGGTTGTACCATGATCACATCCATGCTGTCCCTTGCCATGAAGAAGCCTGTCAAGAAGCATAGAAAGTTCATTTTTGCAAACAATGCAGGTTAAGGAGAAAACGATAGCGGCAAGGAGGGGTGAAGTGAAGACCATCATATTTCC
>fragment284
GAATTGTGCTGGAACGACCTGAATATGGATATGCAACATATTCCTTTGAGCTAGTGGATTCCTTACCAATTGACTGGCAGATCAAGAGGCTGGTGACTGCAATGAAGCTTACCAGC
>fragment297
GAAATCTTGATATTTGCTGGATCATTAAAACAGTTGAGCACTTTTAAATCATCTAAACGAAGTGATGGGCCATCAACAATCAGAGATGAGTCAATGC
>fragment323
GTTCCGTCTTTTATGTACATTCTGTCTTTCAGAGAGCTGCAAAAACAATTGAAGAAATGGAAGCGTTTGGAGTGAAGCCAAATGTTATACTGTTGCTGAAGCTTACATCTACTCTGGTCTTCTGTCCATTTGTAAGGAGATGATAGAATCTGGGTTGATTGTTGATATGGGAAC
>fragment333
GTGACAGCAGCCCAAGCAGCGACAGCAGCCCAAGCAGCGACAGGTGCCCAAGCTTCATCGACAGCTGCCCAAGCTGCAGCAACAGCATCCCAAGC
>fragment344
GTAGAATGGGCGAAATGTTTAATTATATATGTTTCTTCAAAATGAAACAGGGGAATGACAATGGCGTAACAAAACCTGCATCAACATTTCGGTATAGGCGATCGACTATTTGCTCGCTTCCCAAGCTCGATTTGCACTGAGATGCTGGCCTGTGACAAATCCACACCAGAATTC
>fragment350
GGACGTCCCTCCTTTATGAAATGGCGAATTTGCAATAATGTGTTGATAACGTGTTGGAACATGTCAATAATTCATTGATACGTATATTGAGACGTTATTGTAATCCTTTCTTTAATAAAAGACGAACATCC
>fragment351
GATTCAAGGAATAAGGGGTTAGTATTTCTTTTCTAAATTTGCATCTATTTATTTCAAGGGTGAAGTTAACAAAGAGATAAAGGCATTTAAGCAATTAGGGAATACAAACACCTTGTCATATTGTTGTTTCCTCAAACTCTGTAAATGTGAGTAAGCTTCTTGACGAATGTCATC
>fragment355
GCAACTGGGGGCTGAGAACCATGGATGGGCTGGTTAGGTCCAGGCCGCATTTGGGAATGTGCTTGGCCAGATTGCTGAATCGGTGGGAGGCGAGTATGCTGTGGGTGC
>fragment370
GCTTGCAAATATGATGCAATGTGCCAAACCGGGGAAATCACTTGGGCTTGTGATGCATCATTCAAGGCTTCCTGCGGCATGTCACTCATCACATAAGACAAACTACGGCGTGCAAAAACGGTCGGGGAAACCATGGTTCCAACATCAATAAAC
>fragment371
GGGACCTCCAAAGGCATGTTGCAATTTACTATGATCTTTTGATAAAAGATTTGGAATTTTGTTTTATCCTTTGTCAATGTAGGGAATTACTCACATTTTACTTAAACTCCATCTGTTGAATTTTCTTTTTAATGAAATATGTAGATCGGAAGATAGGACCCATCCCTTCCTTGC
>fragment386
GCAGTCGGCTCATTGATGATACGCATCACATTTAGCCCAGCAGCAGCACCCGCATTTTTCGTAGCCTGTCGCTGAGAGTCGTTAAAGACCTTCAACGACCTTGAATGGCCAATGCTTCATATCATTTTGAACGCATTCATCACTGAACCTCCTACCAATTAACCTTTTTGCTTC
>fragment387
GAACCACAATAGCAATTCATTTCACAAAATGCATTGAACATGCCAACTGAACAAGAGAATTGAATATAAGGGGAATCCCATCATAGGATCAAAGAAAATAGTGTACATCTCCAAAAATCCGTCAACAACTGTCTGAATTGCACGTGCAATTGTGTCCCTAGAAAAGAATGGAAC
>fragment388
GGAATGATTTCAGACCCGAAGTCATTTGATGTTGGATATCGCCACCTCAGAAGATTTAGCAAAATTTCTGTCTTAAATACATAAACACCCATTGATGCAACATATGGGGATTTCATGGCATCTTGTGGGGACAATCCCAGAAGCGTGGTATCTGTTTGC
>fragment396
GTCCGAGCATCTAATGCTCAGTATGATGATCGTGATATATTGGATAGGTTAAAGGTAAAGATGATGCCACATGGAATTGGTGATAGGGGAAGCTTCGACGAGTAGAGCATGCTCTTATTGGTGCTTGGAAAACGATGAAACCAAATTGTATCACTTCGCGTTCCTTCATGAAGC
>fragment403
GTTTGTGCAGCTACATTGGGACGTTCCGGCCGACGAAGTGTCAACTTGGCTGTGGCCAACCAACTCAACGATGGTATTACCTTATAAATTTACAAGAACACCACCCAAACGCTGAAAAATTCGATATTGACAGCCATGAAGAATCGAAAATGCTTCACCAGGCCCAGGTTCATC
>fragment404
GAACCTAAGTGTACGAACCTACACGGAACACAAGCAAAGAGATTCTTTAAACACTAAAACAGAAAGTGCACCTAGCAGATCAATTATATTCCCCTTCCACAAAAGTAGGATTCAGTTTCCCATCAATAAACATAAAAGAAAATGAAGTGAAAGAATAGACTAAAAGAAAGTGGC
>fragment411
GCAGTTCAGTTAGTTACGCCAGATAAATACAAGAATTTTGTCAAGGGTATTTTGGAGGTAATTTTCCTTTTATGTTTGACATGTTGAACATGTCTAATCTGTTGATTTGAACTGATTTGATGAATCAAATTTCAATGTGTTACGTCAGAAATTGAATTTACTGTGCAATGTTAC
>fragment420
GAATCTGAGCACAAGGTTGTTTACTTTCTGCTCTTTAATTTTTGCTTAGTCAATCTGTAAATCTTTCTTACCTGGAAAAATTAAGGTATGGTTCCTCTATATTTTATCTGCTTTCTCATTTGTGGTGACCATGTTTTATGTACCATTCATC
>fragment421
GGTACGTCCTGTAAGATAAAATGCACCAAAAATTGAGCTTTGCACCAAAAGGCACGAAACTTTCCACAATTGAAGAAGGCATGTGAAAAGGCATGTGAAACTAAATTATGTCAAAATTTCAAAGAATTCCGAGTTTAAATGATACTTCAAATGCTCAATGCAAAACGGGTAAAC
>fragment424
GAAACAAAACCTATGCTATATAGCTAGTTAGGCACTAATTAACCCTAGGAAACTACCCCACCGAGGACAAGAAAACCAAATGGTGAAAAAGATGACGGTCAAAAGGCAGCCTCTTCAGAGCAACAGGGAGCTGGTGGTCAAATACTGCAAATATCCGATCGCCACCAGGTCGTC
>fragment440
GTGCTCATAGAGGAGCACATCGTCCAATCATGAACCTTCACGAAAGAAGCCTGAGTGTTCTGGCTTGCCGGCATGTGGACGAAGTTAACCTACCAATAAATTGTCTTACTGAAGTACTTTCCTCAGTTTTGTCAACTTGGCTTGTTTGAAAGAATGCTCATAGTATTTTTTGCC
>fragment443
GCTCCAAAACGAACACAACAAGAGCAACTGCAACATTGGCAGAAGAATAGGAGAATGCTTGTAAGTTATACACCATTATGCAATTACCTTTTTGGATGTATAACATTGCGATACATGACCTTTTGGTTGAACATTGCGAAGGTATCATTCCTTTAATTTTTTATATATGGCCAC
>fragment453
GTTGGCATAAACAAGAAGTTTTTAAAAAAAAAAAATCTAAAAGATAATATCACACCATGATGAAGCACCGTACAGGCCAAATAACATGATATTGAAGATATCAATATAATTTTATCTTAAACTATCATTATTACAACACCCATGACCC
>fragment475
GCGTCTCTCTCATTTTTTGATTTCGTAAGTGTTATTATCTGGGTCCCCATCTACGATAGCATAATCATCCCAATCGTTAAAAAGTTTTGTTGCGGAGCTTGGATTGGAAGACGAAAAGGTTGCTGTACCACTTAGTATACTTTGGCAAATTCCCCAGTACTTCTTGTTGGGCGC
>fragment483
GCTGATTACTTAGAGCAGAAGCTATTATCTTTTTTTTTGTTCTGTTTTGGTCAGCTTACTTAAGTGATGTAATGAGAGCCATTAGATGACAAGTGTAAGCATCCTACTGGATGACAGCTGTAATTCTGTTAGGAGAGAATCACAATTCTCTCCTAGCAGTCACACTATGTAAGC
>fragment484
GTGTTCCACCCGACTTAGAACATTACAACAGGGGTTCAAGACTGGTATACCTGACTAGAATAACCTGCATTTCGAGACATGACAATGCCCCATCTGCTACC
>fragment487
GATGATTACTTACTTTGATTTTTGGCTCGTGTCGATGCTAATCTTCTACTAATTACTTGTACACTGCTAAAAATGCGCAGCTGCTTCTGGATCCAAAAATGTACCATCAACTGAAGCTGGCTCATCTGGAAACTCCATCAAGTTGTCTACAACTCAACTGTTTGTTGTTCTGGC
>fragment512
GACAGGTCTTGCCATATTGAGGTCACTAAATCTCTCATTATAACCATTTTGGGTAGGTCTAACTTGTCTTGCAAATTCTAGTCCTTTGGGAAGAGCCAGCCTCTTTTGACTTTGCCCAACTTGTTTCCTTGGTTCCAGCTGACC
>fragment517
GGAACTGATTGGTAGCACATGCATTTTCATTGCTCTGCATAGATCAATGCTACGGCTAAAACGGTTAGTTCTTGTAGCATACATTTTGGACGAGAATGGGCCCTTGCGTAGGCATGGGCCCATCCCTTTTGAGGTCTGCCGTGGGTACATCACAAGCATGAGATGGGCCCTGGC
>fragment525
GAATATTCTGATTCAGATAATTACTCTTTTGGTTTCTTTAATCTTCACTCCTCAGCAGAGAAAAATTATAACAAATGGTTGTGTAAACTTGTTTTCAAGATACTCATAAACCAAAATACGGTGGCTTCCTTCAATGCAGCATCCATACAATTTCACTAGATTGCGATGTTGGAC
>fragment539
GTAAAATATAGGGTCTTCAGAAATAATCACCTTCCTCTAAGGAAGTACATAAGGACATAACCAAGAGATTCTAAATCATCCCTCCGGAAAAACAATACGACTAAAACATACCAATGCCAAGGTGAGTGTTCATGCTTGCATATCTTGCAGTTCCAGTCAAATTCTTGTTTTCTC
>fragment546
GACAGACATTGATTGGTGGAAACTATGGTTTACTCAACACTACTACCTACGAACCCAATCCAGACTACTACAGGTAGGTCACTACATCGTAAGTCTATTTATGCCACAACTTGAATATAAAGAAAGACAACATTCAAACATTCTTCGTTTACTGAGCTGATCACAATTTTGTGC
>fragment555
GGTGAGGACGAAAATGATGTCTTTGCAGATTTGTACCTTGTTAAGTGGACTTCCCTCATGATCCCTCCCATTGTTATTGCAATGGTCCATCGTGTTTGTTTGGTCAGGTCTCATTGCCATTACACTTTCCTTGCTCTGGGTCGCCGTTAACCCACCAGGTGCTGCCGGTGGTGC
>fragment557
GTGCAACCAAAGTTTTGAGCAAGAGTGTGTTGGACCTGCAAAAACAAACTACGGGCATCGAATGATGAAGGTTAGGCATACCTTGTGCAGGTTTATTATAAAGTTTATTTTGATCGAAATCGGGGCCTGGGTCCTCTTCATCTTCTTAGAGACATACACCAGGATGTTTTGGTC
>fragment560
GGAGGTTCCAACGAAAAAAAAGGCCACAAAGCACGCATAAATAAGAATGTTAATCCTACCTGAACCAGTGGGACCCATCAATAATACAAACCGTATCTTCATTTGTTGTAAACATCTCAAACACAGAAACTTTCTCGGCAAGGAAGGACCAACACTTTTTGGACTAACCTAGTC
>fragment561
GCAGTTTGACTGGACTTTGCCGCTCGAGCTGAATTACGTACAAGAACTCGAGCGGCAAAGGGTTGCTTCTCTCCCAGACTTAGGCGCTTGAGCACCTGCTCTAGC
>fragment563
GCGTCCAATTCAGAGTTCTGAGCATTTGACAAATTTCTAACAAGCTCTGTATCCGTATCATCCAAATTGTGGGATGGAGAACCTAAATCCTC
>fragment565
GAGCCTTTACTAAACCTGCACCATTAACTCAGATCAACATCTCTGACTAAAAGAACTAGAGTCTTATCAGCTTGCAAGACAGAAAGAGACCCAGAAGACAATACTGCATGAAAACCTTGCCGTGAAATGATTTTGCATTCCCGAGTCAGAAGTCGACGTGTATCAGATGTCAAC
>fragment579
GAGCCACGTGTCCCAACCATAGCAAACCAAGTGTCCACAGACCTTTTTTTTTAATTTTTCATAATTGAAATACCATAGTAATACTGAGTTATGCAAAATGCAGAGATTTACCAGTTCAAAGCAGCAGCCCTAGTTTGTGGACTCACATTAAATC
>fragment585
GACCTCATCTCGGGTAAAGGCCATGTCTTGACCATGACTTCCCGCCAATATGATCCACAGGGGAAGTTACCGGAGATGGAGAAATCTGAGAAAACCCAAAAGTTCGAATTGCAAACATCAATACTGGAGCTGCTTCGCCGACTGAGCGGCAGTAATGATATTCCCGTTCAACCC
>fragment589
GAATCAAACGTATCAGAGTAATATTAGCAGTGCAGTGAAGTACAATCGAAAAAGTAATCGTCTTTCTTTTATCTTTTGAAGGAAGTATTTCACCAGAACTTACTCGCATGAGCCACCAAACGTGGTCTTAAATGGAGCCAAAAATGCCTTTACAAGTAGACCACCAACCCCATC
>fragment611
GTATGCACCTCGAATGCCACATGGGTTGGGAAACAAAAGTTAGGGGAAAATGTTGGGCTATTAAGCATATTCCTTTACAAAAACCAAACCATAAAGAAATGCGAGGATCCTTCATTGCATGACTCAATATCTCTAGCCAAAATCTAC
>fragment613
GCATCTGTGGTTGCAATCCAATACTTGGATCCCGGTTCAAGTCGATAGTGTAAGGAAGGAACTTATTGTGTATGTCTCTGATCAAATATCAAATTGTCAATAAGCTGCTGATGGAACATGGTTACATGGTTGAACTCTTTTACTGATGCCTTTTTTTTTTGCTGGTTTGTTTTC
>fragment614
GGTGCTACCGTTTCCATGATAAAATACACCGTTTGAATTGACAGAGACCTTTCCAGTAGCTTACAAATAGTGGTTAGATCGAAGGTTAAGAAGAGGGAGGGAGATTGTGCACTCTCATGTTCTCTCTTATTAGTCGTTTTCTCCATCAACTAAAATTTGATTACGAATGTATTC
>fragment615
GATGCACCCAATGGACATGTGAATCAATGACACGTAATTGTAGAAATAGACTATCCCAAGCATGAAAGCACTGCAACATGGGGAAAAAAACAAAAACTCACAATCCAGTGAGATTTGTCAAGGATCCAAATGAACTTGGTAGATCTCCAGTGAAGTTATTATATGACAAATCCC
>fragment616
GTTGGTAGCATTCTCACATATGACAACTTTTTAAGTACCCGGTTTAAGCCATCATAACTATTTAGTCTTTCTTAACAAAATATATAACAAAATATATAATATAATCCTGACTATTATTCAAGTAATCAAATATGGGCAGTGAAATTGATAAATATAAGCTACAGCACCTGGAAC
>fragment635
GCAGTCCTCTGTCTTTGTTTCAAATTCTGTCCTTGTCCGCTGCTGTTTTTGTATTTTGGCCCGCGCGGCGTTCTTTGTTTTTTTGATTTGATCTGAATCCAACCATATGAAGAACGTGAACTTTGGCCAAGTATTTTGTGAGATACATGTCATTCTTTGCACTTGGGTCAGAAC
>fragment669
GCTTACAAGGTGTGACTGCTAGGAGAGAATTGTGATTCTCTCCTAACAGAATTACAGCTGTCATCCAATAGGATGCTTACGCTTGTCTATGATCTAATGGCTCTCATTACATCACTTAAATGAGCTGATCAAAACAGAACAAAATAAGTGTAGCTTCTGCTCTAAGTAATCTGC
>fragment675
GAGGCTCTCTGCTTGCTGAACAGGGCAAAGGATGCTGCTGATCATTTGATGACATATTTGTCTGGAGGTAACAACGTTGACTTGCCACGCTATGCAAGGTGAACTTGATCAGGCCCGCCAGTTCGTTGCACAGGCATTATCCATAGTACCCAACAGTCCAGAAGCAACTTTGAC
>fragment679
GTAAAGGTGCCACACACCGCACTTCTTTGCACACATAGTCGGACTACTCTGGCTTATGAGCCAAAAGACATAGCAACTGAAGTGGTATTTTTTTCTTTTTCTTTTTTTTCGTTCTTTATTTTCTTTATTTTTGTTATTTTTCTTGTCAAAGAAGACTGACTTTTTTTATTTGCC
>fragment687
GACTGGTCGCAGTAATCCAAAGAACCAGAACTTCTCTTTGTTGCTAGCGGACACCGTGGTGATCAACAATGACAAGCCGGAGGTGGTGCATCAGGCCGAACTTGCTCGTCAGAAAAATGAAGAAACTGCTCGTAGACTTGCTGGTGCTGGATCTGGGTCGGGTGACAATCGTTC
>fragment694
GTGTTGAATATAGTCATCTATTATAATGTGTGTATAATCCATTACACTTCCTGAAAGTTAATGTAATCTGCTTTCTTCCTTAAGGAAGCCTGCCGAAAAAGTGGCAGC
>fragment696
GTACAGTGTAACAGCACATCAATACACGTACACAGATACTAATTCCACATTATTTATTACTTTCAAGATTTCATTCACATTTATAAAC
>fragment701
GCATCTGTGGTTGCAATCCAATACTTGGATCCCGGTTCAAGTCGATAGTGTAAGGAAGGAACTTATTGTGTATGTCTCTGATCAAATCAAATTGTCAATAAGCTGCTGATGGAACATGGTTACATGGTTGAACTCTTTTACTGATGCCTTTTTTTTTTTTGCTGGTTTGTTTTC
>fragment711
GCCAGTCAAGCTACTTCAATGTCTTCTAAATTATTTGCATCATGATCAGGCCACAAAGTCTGGCAACAATTGTGCTACGAACCTCTTTCGGTTCTGAATGTCGATGTTTTCGAATGC
>fragment713
GGTTTTACCTATTTCAAACATCTTTTGTCATTATTGAGTTCCAAATAATTTGTATTTTGATTGTGTTTACTTGAGGTATCTTTTGTATGTAATAACATATATCGTTCTGCTTTGGAGCAAGTTGAATGCTGTCCTGGAATTTAAGTTGTTGATGTAATGCTACTTGTTGGATGC
>fragment715
GGTGATGATGGCGATGACAACGACGACAACATGCCTGATGCAGAGATTGTTCCAAGTCAAGTTCAACCTTGTTCAGCACCTGTGGTTAAACGCATTCATGGTTGGAGATGTGAATTCTGATACACAATATGCTTCATTCCATGTTCAACGTGGTTTCGGAGAATCAAGTTTCTC
>fragment720
GGCCCATTAAAAAAGACCGCCTTCTTCCCGGTTAGTAGCTTCACCATTACAACTCCAAAGCTATACACATCTTGTCTGTCAGTTGGCATTATCATCCAAGAGTATGTTTGTTGACTTGATGTCTCCATGGATGATTGGGGTTGATGCTCCAGAGTGTAAGTATGAAAGCACCCC
>fragment721
GGTTTGAATGAAAATGAAATGTAAACTTTGCTGCTTTTATTTGGCAATGATCTATATAATCGCTTCTGTTAGATGCATATTTCTGTATGTCATGTAACATTCTTCTTAACCATAATGACACTTCTAGGGAAGCGCACAAGGTGCAGGGCCACAGCTCCAAGTCATAATTCCATC
>fragment724
GCGCTGCCATCTAAATGGTCTTTTACGCTTCTTAAGCCTTTCTGAACTCTGTTGAAGTTCATGATTTAAATTACCCTCATCGCCATCGCTAACAGTGCTGGTTGTTTCCATAGCTGCTTCAGTATGGCCATGCTTATTCCTATCAAATCCACTATCAC
>fragment725
GAGAACAGGACCTGTGTATGTTTCTATGTTCAAGCCCCTTGCTGTTGTTGTCGCAGATGTCATTGATGTAATTTTTCTGGGACAAGCTGCAATTTGCTAAAATGTAGTAGCTTTTCAACTAAAATACCATCTTTTTTATTTGCCAATAGTGCATAAAAAGTAATCAAATCTTAC
>fragment731
GTGACATGCTCAGAAGGGGACGACGACGACGACGATGATGGAGACTATGACTTTGCTCCGGCTGCATAAATAATCAATTACCTAGACAATATTATCTTAAGTTTTTGTGAAAGGTTATTAAGAGCATACTTTGAACTTTTATCGTAATGATCGAAATCTTAGGTTTGGATGTGC
>fragment740
GCAGCAACAGCAGCAGCAGCAACTTCCGCAGCTGCAACAACAGCAGCAACTTCCGCAGCTGCAACAGCAGCAGCTCTCACAGCTACAATCACAACAACAGCTTCCACAATTGCAGCAAC
>fragment745
GTTTCATCCAAGTGGTAGATAGACGTGACAGATGTCGGGCCAAAGACTTTTGAGATGCATTCTCGTATGTCCCGTGCCTTAAGTTTTCCCAAGGATACTGCATTCTTCTTACCACTGGTTAAATCAATAATGTCTCTATTACTCCAACTAAGGTATAGAAGGTTGATGTGCTTC
>fragment748
GCAACCAGATCTCGGTTGGATTCAGTATACATGCTAGTTACAAGTCCGTATTGACCAGCTCTGGCTGTTCGACCAACCCTGTGTATAGAAAGCATGCTAGATAAAATAGTGTCAGAGAGCACATAATGAATGAGGAAAAAAATCATCCAGAGTTCCATCTAGAGTCAAGCGGCC
>fragment768
GCTGGTATACATGGTGGTGGCTATGCCGAATAAAATTAACAACTCTGTTCAATACATATAACAACAACAACAACAACAACAACAGGAAGCATGTACCTGCTATGCCCCCCATGCAAGACATATCAAGGGTTTGAATCCGTGGGTGTCTCAACGCAAGTGTCAAGTAACCCTCAC
>fragment769
GCCAACCTGCCCAAGAAGAAACAGTCAGCCTCCTGGAACCGACCCAAAATGATTTCTGCCCTTGCACAGAGCTCCACTTTCTGGATTTTGAAGATAACTGAAGCAAAAGGTTTTTCAGAGACTGAGC
>fragment778
GATTGAGCAAGAATAACAATCTACAACCATTTTGCTCCCTCAAATTAAAGATGACCTAATCCCGCTTTTCAAAGCATATGCATTTATTGTAGTAAACTACCTGTACAAGAGACGCATCAAAATGGCTGATCACTTAACCGCCTTGCATTACCTTACGTGGGTCAAGCTGTCCGC
>fragment786
GCAGAGACCAAATGTCAATGAGAAACAATATAATTCATTCAATTAAACAGGAACAACAAAGAACTCCAAAAGGTAAAGTCAATGCATACTTCCGTCAGGGGTGAGGTACATTACCATGAACAGGGCTGAAATCTGCCTGCCTGCAAACCATCTCAAATGCATAGATTGTTGCGC
>fragment802
GTGAAGGCAAAACTTCTAGCAGAACAGGAAGAAGATCAAATCCGCCAACTTGCAGCAATGTTGATAGAGAAGCAGGTCATCCCAATTCCAAATTGCCTCTTTATTGTTTGTTATATTAATATAGTTTTTTATTTTCGGAGGTTTGTGTTTAAC
>fragment813
GTGCAGTCTGAGATGGGCCATCCATGATCACCAGTAGAAAAAGGCCAAGCACCCTTTGAAATGTGGCGATACCAAAAGTCAAGATCAGTTGAACCAAATTCTTCTACAAGGTTGGTTGAGATAATTGCTTGAACGGCAAAAGCAGTGTCCCATAACTGGCTTCCATTGTACCCC
>fragment834
GCGAAGCCCCGTAGATGTATGGACGATAGTTGGAGGCATTATAATAGTAATTCACAATCAAGCTTCTTAGAAACTTGTAATAAAGTGTAAAGTGGTGAGACCTCTAAGTCATCTTCCACAACAAACGCAAACTCGTTGTCCGAGCTGGGCCACCAGGCCTCCAACCATTGGGCC
>fragment840
GGAAGAAAGCACTGTAATCAGAATGCTTCCTCAGTTGTAATTCAAAGATAACCAAACTGTAGTTTTCACAAGGATTATGTACAGTTTTGCTGGGCAAGCATTCCAACGCATGCAACGTAAAC
>fragment854
GGTGGGGCAGCATGGGTGGGTGTGAGAGAATTGTTGGTTGTGGGTGTGGCAGAATTGTTGGTTGGAGATGATTGTGGGTTTGCATCAAAAAAAATTAAGGTGTCGTTAGACTAGAAGCTCTGATACCATGTAAGACTTTGAAATAGCGTGAAAAGCTTGCTTAACCAATATGGC
>fragment857
GTAAATCATTCATCAAACGGTCAGGCAATCAAACCGAGGTAACTAAACATGCACAAAACAATATGTCCAGCCAAAGATAGGAATGCATACTGAAGAGACACAAAACCTTGCATGTTATAACATTGGAAACCATATCTAACAAGACACACAATTATGTACTCTAATGATGACTTC
>fragment863
GAGATGTCTGTCCACACAGCAGGTGCTGACGATGAAATGACAGAGTACACCAATTCTCTGAGAAATGGAATATTGGAGGCATACTCCGGGATTTTCCAAGGTTTCAAGAACTCCCCAAAAACCCAGCTCCTGATATCTTATGCCCCTCACATCC
>fragment870
GCAGCAACAGCGGGGTACAGTTCACCATATGAAAGTAGTGAACGAGAGGCTTCAGTATGCGGAGCAGAGACAGAAGCAGATGGTTTCTAAGCAGCATCAGCATGAACTAGGTAAATCAGATTCTTGTATACAAGGGCAGATTGTGAAGTACCAACCTGTTTGGAGAAATCTCTC
>fragment872
GCTGATTACTTAGAGCAGAAGCTATTATCTATTTTTGTTCTGTTTTGGTCAGCTTACTTAAGTGGTGTAATGAGAGCCATTAGATCAGACAAGTGTAAGCATCCTACTGGATGACAGCTGTAATTCTGTTAGGAGAGAATCACAATTCTCTCCTAGCAGTCACACTATGTAAGC
>fragment884
GTAGCAATCAATAGTTTGGGTTACAGAAGTTATCGTACACAATAATAAGAATACAATATGTAGTTGGTAGAGGTATTTTAAAATATAGGTTACCTCCCGAAGAGCATCAGCATAAGAACTCATATCTGTGAGAATGACAAGAACATGCTTCCCACATTCATATGCCAAATATTC
>fragment896
GGATGCTTCTGTCTAGCTGTTCCTCAGTCTGTAAATGTGGAAGTTCCTGTCTGAACAAACCATTCCAGCACCGGCCTGTGAAGAAGATTATTTTTCTGAAAAGATAATAGAAATAGAGAAAAATTTAATAGGTATGGGGGAGACTTGTAACTTCTTAAGAAGAGCAGGAGGAAC
>fragment931
GACCCAGACCTACGTTTTTGGTTGGAGCCACTCTTATCAGCTTTACTCCTTTTAGCTTTCACTGATATCAGACTAGAAGGTGTCCCTGATTCTGGGACAGTTAAATGACTTCTTGGAGAAGCTTCTGGGGATGTCCCATATGTTTGAATACCAGCATCAGTGTCCTGTTCTCTC
>fragment938
GGAAACTATGTAGATGATGCATCTTATTTTGGTTACGCTAAAGGAACAGCTAGAGGCGTAGCACCACGTTCCAGACTTGCCATTTACAGGCTTTGATAGCGTGCCATTGTATGAGGATCCTGTAGCCATAGCTTCTTTTGCAGCCATGGAGAAGGGTGTGGTGGTTTCAACTTC
>fragment945
GTATCTTTTTTTGCCAGCATCTCCATGAATAGGCAACTAGCATCCCGATATCCCTGCAAATCAATTCAAACCACCATTAGGAAACAACGTGCCACTAGGTGATAAGGTAAGCTTCTCACCCTTTCTTGGGAAATCCTTCAAACATGTCAATGGCGAAGCTGTCACAAATCACAC
>fragment947
GAAAATTTGTGACCGAACGCAACGAGCAGCAATTTTGAAGAAGTAACTCCAAGTGGTTCAAATTGTTAAATGTAGGGAGATGATATTGATACACAC
>fragment948
GATCACCACCTTTAACATCTCTTTAGTTGTCCATGGAACGGTAGCAGAGAATAACAATTTTCAGAAGGTAAATTGTGAAACAAGTTGGAAACAAGTTGGTCGTGGTGATGTATATTATTCTATTGCTTAATAATGGAGGTGCCGGGATGCTTTGGTTAGTTACATATTTTTCTT
>fragment959
GTTGGCATAAACAAGAAGTTTTTAAAAAAAAAAAAATCTAAAAGATAATATCACACCATGATGAAGCACCGTACAGGCCAAATAACATGATATTGAAGATATCAATATAATTTTATCTTAAACTATCATTATTACAACACCCATGACCC
>fragment971
GGATTTGGCTTTGATTGTAATAATAATAAAATTAAAACGCGTGTGTGCTAGCATTATATGGCAACTCCGTGGAGACTTTACTTATGTTTATGTACCCACATAATGGCTTCTTCATTATTTGAATGAACTAATATAATGCAACCACAATTGCAGGCAAGAAGAATTCGAAAAGTC
>fragment976
GCTATGCTTTCCAACGAAGTTGGTTGGTTTGATTTGGATGAGAATAACACTGGAGCACTGACCTCAATTTTAGCAGCAAATGCAACAATTATGTTAAAGCGCATAATTATATGTTTCAATCATCTAATTGTTAATCCTTAATCCAATATATGTCGGTTTTCTTGATTCTATATC
>fragment992
GATTGCCATCTTGGAGAAGCTGAGCAATGCCAATATGCCTAGGAGTATTTTTGTGTTCATTCACATACAGGGATTTTAAGAAGGCCTTGATCAGTCTTTTCTTCAAAGGTGAGACAGATTCGAGAACATATGCAACTCGGAGAGCTCGGGTTCGTGCTGTTTTTGGGATTGATC
>fragment993
GCGGAAAGAATAAAAGGTATAACAGAGAAAGGGCAAAAACATAGTGACTTCGAAAAGTGATTTTACTCGTTAAGGAATGCAAACCTCCAATCTGAGCAGTTCTAACTGATCCACTCTTCCGGCTTCGTCCAAAGCAAAATCAACTATGGTTTCAGCGTCCTTGAAGCGCTGCTC
>fragment995
GAGAATCATCAGGCAGGAATTTTCAGAATGCACGGTGATAACTGTGGCTCACAGAGTTCCAACCGTTATAGACAGTGACATGGTCATGGTCCTCTCCTATGGTAAGCTTTTATAATTTCAATGAAATC
>fragment998
GATTACTCAGATTCTGTTCCTGATTCCTCTAGTTATATTACTAACCAAGGTTATCATCCTCTTGAAGAAGTGAAAGTCTGCAAAATGTGGGACTAATTAGCTAGCATCCACAATTGATGTACTTGGTGTTATTACCATGCATGGTTAAAAGTTTCCTTTATGCCTTAGGCGAAC
>fragment1028
GTCATAGAGCGCATTCCACCTCCTCCTGGGAAGAGCAATTCACCTTTGCGCATGCTTTTATTGGATTCATACTACGATGAATATAAAGGAGTTATATGCCATGTTGCAATTGTTGATGGCATGTTGGGCAAGGGGGATAAAGTTTTATC
>fragment1041
GATGCTGAAGGTGAAAACGTACCGGAGCTTGATCATGCCCTGGATGACCTCAATTCATTTGACATAGCTAATGGGCTTGCTACCAAGCGGAATGTTTTGTTGAAAAAAAGAATACAATATAACTGATGTTTAATCAACTGATGATTATATTAGAACCTGTTCTGAAAGTCTGCC
>fragment1061
GAAGAAAAATATGTAACTAACCAAAGCATCCCGGCACCTCCATTATTAAGCAATAGAATAATATACATCACCACGACCAACTTGTTTCAACTTGTTTCACAATTTACCTTCTGAAAATTGTTATTCTCTGCTACCGTTCCATGGACAACTAAAGAGATGTTAAAGGTGGTGATC
>fragment1070
GACACCAACTCCCATACTTAACTTTCCAGAGTTTGAAGCATTGGGTGCCCTGCCACAGGATTACAATTCAATGAATCAGTTGATGCAATCCTCAGTATATGAACCAGGTATCATTTTATTCTCTAATAGAATAAGCTTGAGGATGAAATTTCTCCTTTCTTAACATTACCCATC
>fragment1072
GTAAACTAACTTCTCTGTCGTCTAGTTTGGAACATCTCACATTGCTTGAGCACTTGACCATCATGTACTGTCCAAAGCTTGGTTCCTAGGATCTTGATTCTCTTAGATCTTTGACCATATATGATTGTCCTAATTTAAAAATGTTGTCACCGGGTTTCAAGCTTCTCACTAAAC
>fragment1075
GAAATGTCCGTGGGTCAAGGGAGTCAAGCAATGCCTGCTGTTTCATCACAGTCCGGTATGCTTCAATCTTCAAATAACATTCCTCATTCGTCTAATTTTCAATCTTCAAATCCTGCCTCTCCATTACC
>fragment1080
GAACTCTACAGAGGTCTTGCCCCTAGTCTTATTGGAGTAATTCCATATGCTGCCACCAATTACTTTGCTTATGACACATTGCGGAAAGCTTCACGCCCTCGCAAGCATACTTGAACATGAAGGGGTTCAGGGTTTATACAGAGGGCTAGGGCCTAGCTGCATGAAGTTGGTGCC
>fragment1102
GGGCTCATGGACTCCAATGCCTCTGTTACCAGTGTTAAGAGCGATCGCTTTGGGAAACAAGATTTTGGTGGGGATAATGTCTCGATTCTGTCATTAATAGAGTTGAAGATCACGGACAAAGCTTGTCGGAAATTTTTGAGATACCACTTGATTTTATTATTGACAAATGCCTTC
>fragment1109
GCTCTTGCAAGGAACACCATGCTTCGAGAAAGCAATGTCTTGAAATTTGTCAAAAATTCCAGTGTGATGAGGCCTGGATATTATATATCATACTGTATATGACCTTATAACTGATGTTGTTTCTTCAAGCGATGGTGAAGTCACATTTGAGGGTTATTCAACCCACTTTGGCAC
>fragment1124
GTTATTCAACAAAATAGGGCTTCATGATAGAATCTTGCTTGGATGGCGTATATAGAAGAATTCATCACGTTACTAGTGAGTAACAATGAGTTTCTTATTGATTAATGTAATTAATTGAATGACTAGTAATCTTTGCAGATGAGTTCCAATAAAATAAAATAAAATAAAAATTTC
>fragment1129
GATGGGAGCGAGGTTCAAGAAATCTGTAGTTTCCGAAAATGTGAGAAACTCACTATCTGTATGGAAAAGGAGGGTGAAGGCCAAACATGGATGAAATGCACAAAATCGATAGCTTTTCGTCAAACTCTTCAGAGAGAAGCTCCTTCAAGAAACAAAATACATCTTTCCGGCATC
>fragment1134
GATCTCCACCTTCTAACTGGAACCTGTGTTTAATTTGTGCATCATCCATACGTTTCTTCTGAAAGGCTTTTAGTTTTTCACATTCTGGATCTCGTCATCTGAAGGCCTTTCTCTTGGAAGGGTGTCGTGAGAACTCTTTGTTGAACCATCAGTACTTACTCCATGTTCAGAACC
>fragment1146
GAATCTCTTGATGTACTTGAGGATTGGGTCGTGGAATTGTATGGTAATGTCAAAAAAGGTCCCCAAGTAAATCTGGAGTTCAAGGCGAAGAAACCAGAAGATTATTTAGCTCATCTTCTTGGACACGGTAAAATGATTCATTATTTGCTAAATATATTTTCAGTATTGTTCCTC
>fragment1149
GCTATAGTACCAAGTAATAATACTGGGATCTCTGGCTGGTTCAGGTAAGCCAGGTGGCGAAGTGAGACTTCTGGAGGCACTCTTGATGATGCTGAAGCAGGAATATCATGTCCTGCAGATGCTGTTTCAGGAGAACCGAC
>fragment1150
GAAAATCCGTTCACAACATTATACTCAGTTCTACATGAGCTTTGTGTTGCACTCGTAATGGATACTGTCATAAGGCAAGTGCAAGCTTTCTGTACTGGTTAGATTTTGATAAAAACAATGGTATTTCTGATTCAGCATCATGCCCGTCTATAAAAATTGAACCAGGACCAGATC
>fragment1156
GAATTTCAAGGGATGAACGTGATTCTTGAACTGGGAAGTTCTACCCTATTGGTGAATTTTCTGCTTGCCTTCTCAAATAGATCTCGAGTAGTTGATATACTTGGTCCAAAATGGCCGAAGATGCTCAAAGCCAATCTGCAACCATGGTTTTGACTGACCATTATAGTGGATAAC
>fragment1182
GCATGCTGTAGAAAAGAATTGCTGTCAAAGTCAGAACACCAGCTGAACTCGTGTGCATGTGAGATTTAGTGTAAATGTATGCGCGTGCTTTCCTCCTCTCTGAAGGCCACTTTTGGGTAAGTGCAAGAACACGTTTGGATGCATGCAAACTTTTGTTGTAATCTATAAGTGAAC
>fragment1185
GAGGGTTTAAAGGTAACGAACGCTTCAATTTAGATATCCACCCTGTTTGTTATCTCCATGTTTCTCACGATAGCCCCCTCTACAGTGGTCATAAACTCATAAATAAAAAGCCTTATTTTACAAATCATTGCAGAGTAAAAATGGTGGTGTAGCAGCCTGGGAACCAGCAGGAGC
>fragment1188
GGCAAGGGCTTCAAGTGATAGACCTTGCATTTGGATTCTGAACAAGAAGTGAATGCTACATCAGCTTTACGTGTAGTGACCATGACTAAGTTCCCAGTAGGCAAAACATATTTGACTGTTTCCCATTCGTTAGTGTGCCATACGTCATCAAGAACAATCAGATACTTCCTTTTC
>fragment1212
GGTAATAATGACACTGCAAACTGTTTGCACCCCCGCTAATTTTTTGTAGAAATAGCAAATTTAAAGAGATGGCAAAAACTTTCTTTACGCACTACTCGGCACATGCACATTACACATTGCACCTTGCACTCGCAAGTTTATTTAAATTCTTTTGAAAATCTAGTTCTTGGTGCC
>fragment1214
GAACTGATAGAGGATTTAACCGTTGCATTTCCAGCACCATGCGTGAAAAATGCCCAACATAAGGACCTGAAAAATTCAAAATAAGAAAAATAAGAAAGCATTTATTAGTGGTATGTTAAGAACCAACCTCTGATATGGTAGCAAGTATTCACCCGTCAAAACAGCACAGCCAGC
>fragment1219
GGTTGAATTTCGGGCCGCATATTCTCCTGCTTGCATACGCTCAAGTCGGTGCTTTCCTGAGCTCTCAATTACGTATGTATGCCATAATTGTGGTTGGTTGCAAATACTTATTGGCAGATATTCCAACAAAAATTTCTCTTTTGGAATAGTTGACCTCGGACTCTTCCCAAATGC
>fragment1230
GTTGCAGTGTACCTTGACAAAACGAAGGATATCAATTTCATTGATGAAATGTTTGATGGATTGACCAATTCCAAGCATCAAAACAAAAAGCTCGAATTCGTGTTCTTTCTCCATTGTTGATCAGAATGAAGGTCTAAGTGGAACTACAGACCAGTGCTTGGAGCAAGAAGTATC
>fragment1249
GCAGGAGATGGAGCCATGTCTTCTTCCTCAATTGGAAGTGTTCGCTTTGAGCCCTCCAAAGCAACACCAAGGATAATATTCTCTTCTTTAGACGTCATCTTTGGTGGAGACGCATCTTTGGAATCAACTCCTGTTGTCTCTTTCCCTGCATTTTTTGTACTCTCATTCTTGGAC
>fragment1255
GAACTATCCAAGAACCAGTTGCTGAACCTAAGTCTGATTCTGAATTATGAATCTGTATCTGAATCAGAATTTGATTCTGTGTCCGATGGTTTCATCCTGTTCGTGTTGGCTTCTAGTGGAGGAAGTCCATCATCATCACTTGACTCATTCTCTTCTTGTTGGGAGGTGTCTCCC
>fragment1263
GAAAAATGATGGATCACAAAAAATATCAGGAGACAGTCTGAAGAATGTTTACAAGTCATTTGTTACTGAATATCCAATTGTGTCGATTTATTATTATACTGCTACATGTATCACATTATGTGTGATGAATCATAGAAAAGGTGGTCTTGACATTTCTTTGTTCATTGTGCTTAC
>fragment1265
AAAAGGAAGTATCTGATTGTTCTTGATGACGTATGGCACACTAACGAATGGGAAACAGTCAAATATGTTTTGCCTACTGGGAACTTTAGTCATGGTCACTACACGTAAAGCTGATGTAGCATTCACTTCTTGTTCAGAATCCAAATGCAAGGTCTATCACTTGAAGCCCTTGCC
>fragment1266
GAGCCACAAAGAGATGGATTGCCAGAGACAGAGGAAGGGGAGATGGTATTGAAAAGGGCGCCCGCAGGTAGTTCACCCTGGAGGTTGAAGATTGGCTAACTGCTTGGGTAGGCCTCCCGTGAGGTTATTGAAAGACAAGTCCACATTTTGTAAGTTGGTAAGTTTGGCCATTGC
>fragment1268
GGAGCTTCACCAGTATCCATTGATGGAACCGCAGTCATGGACACAGGAGGAGAGCTAAAAGCAGTTTGAACAGGAGCGCACAAGGGAAGATGGAAAACCTCCAGGGGAGCATGCCGGAGAATCTTCTGTATTTTCTGCATTTGCATAAGGCCAAAATGCGGCTGCAAAGCTAGC
>fragment1275
GGTGTATCATACTCTAAGCACATCGTGCACATATACTCCTATTAGGGTAAATTGACTTTAAGTATTGCTGTGGTTGTCCTCTTGTTTGTCATTGTGGTTTGATCTATGACTTAACTAATTCTAAAGTGATTGTGCAAGTTCAAGTTTACTGTCAGTTATGATTTTTCAATATTC
>fragment1294
GTTAAACGTAATAGAATTTATGTTTTCAAAATGACCTTTATTTTTTAAAACAACTTTAAAGTGTTTTCAGTTTTTGTTTCATTTTTTCATTCACCTATCTTACATCACCACATATACATTGCACTTTAGTCTCAAAACTCGACATTTGGGATCTCCCGACTACGTACGTTCAGC
>fragment1301
GAACCACACTCACTTCAAATTATACGACCACAAATTCGTCTAATGGAATATAATTTAGATATGTCGGATCTTACCCTTTTGCTATTCCTTGGATTATTTTCACCCGAATGCTCCATGTTAGAGGGCTGACTTGAGTGGAGCACTCATGAAGCCAATGC
>fragment1304
GTACTCCCATGACATGTTTTGTTTTGGAATTGCATTCCACATCTTGTATTCTTAGTTTTCGTGTCTGATCTGGGTAAGCTGGCAGGGTTTACTTTATTTTATTTATTTATGAGTATTTCCTACTTAAGAACTCCAAGGTGCCTTACACAGAAATCTATATGTATTCCTGGCTAC
>fragment1305
GCTCTCAGAGCTGTTGAGGAAATCATTCTATGTCAAAATATAAATAGAAACCACAAGGAATGTATTGCCTTGGGAAAGTGGATAGAAGGAATAAGAACATATTTAGGAAGAACTAAAAAGCAAAATGGAATTTACCAAGATTAGGGACCAGAGACCCGATCTCAATGTCTGCAC
>fragment1315
GGGACAATAAATTTACGACAAAAGAGTTGGTCTCCTAATTTTTATTTATTAATATATTTATAAAATAGCAAACCCCTTGAATTTTTGGAGATAATAATGGTTTGTAGAGGTTGAATTAGAGGAGGTCATTCATTGAGCTTTGAACATAATGTCTCCACACACAAACTAATGATC
>fragment1318
GATTGATTTGATTGATCCTAAGTCAATCTATAAGTGGAATGAAAAGAAGAAAGCCAAACTGAACTAATATATATTTATATATATATATTTCTGCCAATGAAAAATTAGATGGCAAGAATGCAGGAGGACAATGATTTTGTTTGTATGTAGACTACTGTTTCAGTTCCGAAACAC
>fragment1324
GATCTATCCTGTTGATGCAAGGGAAATCCGCAGACTTTGCAAAACATGCAATACCTTCCATTCGCAAGCAACGGATACTTGTTACTCCCCACCAATACGTTCTCAACTTCCACCTCAAAATGGCATCCAGCCATTGTTTGTGCCTGCCCCGGTAGGACCAGCCATACCTTTTGC
>fragment1325
GTCAATGAAGGAGGGACATTTGACTCCTCTACCACTTTAGCTGCATCATACCCCTCCCACCATTCTCTAAGCCACTCATCAAACATTTCAACTTCTTCACGATGAATATGTTCAGTCAGTAAGTTGCACATTGATTTGCACATATCATGAAGCCTCATGCACAGCTGATGGTGC
>fragment1339
GAGAGGTAACGCATGACGCATAATATAAAGGTGAAGTGAACACCTCGCAAAGCCTCTGAAGTGTAAATGGAGGACCTTCGGTAAAACTATTAAGAGC
>fragment1342
GTCCTTAATTTCAATGATTCAGAGAGATTAAATCCTACTGTAAGCACCAACAGAGCAAACAATATTTTATTAAATAGTCACATAATACAAAAGAAAAATTGTGGCGGATGATCCATCATCCAAAGTAAATTTTAAAGTTTCTGTCTTACTGGTCGTTTCACATGAATTCTACCC
>fragment1343
GCAGTGGAAATGTTCAACAAAATGCTTGAGGCTGGATTAAAACCGAACGAGATCACGTATATTGCTGTTTTGTCAGCTTGTAGCCATATTTCTTGGAGCCTGCCGAGTACATGGTCACATAGAGCTCGGGAAACATGCTGCAAAGATGATTATTGAGCAGAACCCACATGATTC
>fragment1368
GAGGCATAATGCCAAGGAACATGGAGGGAACATGTCTCGCTCTAGGCGTAATATTGCTCTTCAGGTTTGTATGTGATATAGTTGATGTTAAAAGCAGATACCAGTGAGCTTCCGGTTTAGGAGAAGTAATGAGCAAGAACTTCATGGTAGAGGACATGGTTCTCATTTTGATGC
>fragment1378
GACTCTCTATTGTTCAGATTCTGCAAGATATAAGACAACTAATTGGTATTCAAATTTAAAAAACCATAATTAAATACGAATCAGGAGTTTGGCTGACGGTAAAAATCAGCCATAATTAGAATCTCTTACCTCTTTTCTCTTGTCACGTTTCCTTTTGACCTCATGAAATGGATC
>fragment1398
GCATACTCACGAGTTTTGGAGTCCCCCTCCCCATACAATCCTTTGTAGCGTGCAAGATCACCCAAGTAGATCAAACATCGGTGGCACTGAAAGGAATGTTTTAAACTGCAATCTTATTTTTGTAATCCGATCAGGCCGAGCAGGGCCCTTCACAGCCTGAGATGAGTTTGAACC
>fragment1419
GGTGATGTCTTATTGAATCCTCTCAGCCCTACATTTTCCGGAAATCAGCAGATAGTGGAACTGGGAACGGATTCTTTTGGCATAGATGAAGCTAAGATAGAGAAACCAACAGTAACTGAAGTTCGAAAGACACAAAATTATGTATCTCAATC
>fragment1425
GAAAAAATTGGTTCGGACCGAACCATAGACGTCCCCAGAGAAGATGATGGAAGGCCTAGATGGCCTGGGAACTTGGGATCCATAGACAACTTGGCAATGTCTGGACATGGATAAAAATTCAGTCTTCTGATCAGCCATCAATTTGATGACCTGATTTTCCAATTTGGTGACATC
>fragment1444
GAGACGAAGTAGTTCTGCCTGATTGGTTTGGTCAAGATATTGATTGATGATTTGAGGGTATCTGCCAGGGGAAATTGCAGAAAGCCTTTCTGGTTCTTCTTCAACCCTATCCTGCTCGGGCCGTGAAAGAAGGGTCACAATACTGTCCAGCATTTTCCCCCAATGTTCAACAGC
>fragment1453
GTCTCTGCGGCTATCTTCAACCGCAGCTCCCATGAAAGTAGAGATTCTCTGCATTTGTTGTGAATATGCTCCGACAAAGTCCCGTTGTAGTATTCCTTTGTACACTGTTCCATATCCTCCTTCACCAAGGACTCTGCTTTCATGGTAATTGTTTGTAGCCTTCTCGAGTTCTTC
>fragment1459
GGGCGGTGTGGGTTGCTGTCTGCATGATTCTGAAGGTAGATTGTTGGCAGGTTTGAGTAAGGCATGTCTCAGAAACTCAGCAGTCGACATTTTGGAAATCAGAAGGCTTTCTTCGTGGTTCATCTCGATTAAGTGGGAATGGATTTCTCGCCAAGCAAATCAAGCTGCCCATGC
>fragment1486
GAGAGATGCTTCTTTGAGCAGCAAATCTATTATATTGCAGATCGACAATAAATCTCAGCAAGTTTCTGCAAGTTAGTAATTGCATTTATGTTTTGAATACTTGATGTATGGTGACCTTGCTAAGCTTATTCTTATTCTGCCAGTTTTGAAACTCTAATATGTTTGATGTTGTTC
>fragment1490
GCTTGGAATTTTAAATCCTTGTCTCTCTGATTCCATTCTTCAATAGAGTTTCGCAGCACAACATTAGGCGTGAGCTCTAGTGATGAAAGCTCCTGTC
>fragment1514
GGTCTTTGGGAAGGTTACGAACTAGAGTCTCTTCATCAACACCTCTTGTTTCCTGCCATTTATACTGATCATAGCATCTAATCCTTTAAGTTCTCGGGGAGCATTCGGTGTGACATCCACTGTTCTGCATCTCGCCTTTTCACTCTCATTTCTTCAACTCTCACAGTTGTGGAC
>fragment1525
GTTTGCAGTGCCTATCTTCGTTGTCTATCATCTGTGGTTGATCGTTGTCGATCATTGCCTAGCATCTCTATGAGGTCCAGGTTTCTCAGATTAGC
>fragment1528
GTTATAAACACCCCTATCAAAGATGTTATGGCGCACAAGGACATAGGTGCAGGAAAATCACGCAATGTTGTAGCCTGTCAAACATCAAGCAGAGAGGAGATACAAGCAACCAATAATTTTCTGCCTATCAAAGACAACGTCAGGAGCATGAGCTTGAAATTGGGCCTCTCTTTC
>fragment1533
GGATGCATTGATATATGACTTTGCATCTGTTGCTTGCTTCTAGTGCCCTTTATTGTATCATTTTGCTTTGTAGATTTACTGTCCATTTTACTGTCCATTGCCCTTCCTTTGTTGTTGCTCATATCAAGCATTTCGTTACAAACTTCATTACTGATTTCATATATATATATATTC
>fragment1538
GCTATAGTACCTAGTAATAATACTGGGATCTCTGGCTTGTTCAGGTAAGCCAGGCGGCGAAGCGAGACTTCTGGAGACACTCTCGATGATGCGGAAGCAGGAATATCACGTCC
>fragment1547
GTCACTCCTAGCAGTTCTTTAGACTTTAAGGGAAGGATTGGTGGATCACACTATAATCTTAAAGCATCTACGGAACTTCTGAAAGTCTGATCGACATGAGCTAGATGATTTGATGAAGCAAATTGGAGAAGATAAACTAGTTAGGAAGAGCAAAGAACAGGATCGAATCCATGC
>fragment1561
GCCATGTAATATATTGAGGTTACTTTTGTAGAGAGAATATTAAGATAGGTCAACCCAAAACAAGTTGCACAATACATCAAACAACATAACAACATGAAAAATACCCGACAGTGGTGATCAAAGCCATCCACACACTTATCACAACTTCTACAGTGCTTGCTGAACTTGCGGACC
>fragment1564
GGGGTAGCAGAGGCAGATGCAAAAGTGGAGTTTGATTTGAATGAAGGATTTAATGCTGATGATGGGAAATATGGAGAGCCAAGTAACTTCAACTGCTCTTCAGTTGATTAGCCCGTTACCTTTTGCTGTTTCTTCCATGTCCAGTGGCCTTCCCGCTTCAGTTACGGTGCCTGC
>fragment1572
GACAGAAATAATGGAAATGCAGAAAGATCAGGTACATCACCGTACCTATTTCTCTAGTGCCTCACTGCCTTACATTTTATGTGATGTGGAGACAGTGAAGCGGCAAAGGGGAGGTAAAAGGCAATGCTTACGACGGACATTGACCGGGCCTTGGTAACTTGGATGAAGTTGGAC
>fragment1584
GTAGTATACAGAGCTCATTGGTTTTTACATGCGTACCTGATGATTGGATGGATAAGAAGCGGCAAATTGCGATATTTACTACTGCAAGCCTTCCATGGATGACGGGAAC
>fragment1587
GAAGCATTAATGTCGAATATTTCTGCAAGGAAATCAGCAACAAGGGAAAAGCTACTTAACTGATCCTAAACACACAAACTTCAATTGCAATTGACTGCCAGATTTTTAAAATTCAAAGCCTTCAGATTTGACATTTCTAATGATATGGGCAAGTTAGGCTTTGAAACAGTTCAC
>fragment1595
GTTTCAGCGGGGAATGCTGCATCTGGCCCGGGGATTTCTCTTAAGGGTAGACAATTGACCGTATTGCAGGCTTTGGATAAAAAATCGTCTATTTTAATGGATTATCCTGAATGGTTGGCATTTTCTTTCCTCAAAATGTTAACAGGAAGGCCTTATTCTTGAGGGAACTCCAGC
>fragment1606
GTGTTTAAAATCTACACATTCACATCTAATTTCTACTTTAGTTTCCAACTGATGCTTTCTTAACTGTTTCTACAACACAAGCGAGTGACCAAAGCCAAGAATGATTTGCCTGATATAGACATTGCACAGCAGGGTTTCACCCCAAGAGAGACTGCGCACGCCTTCAGCTTCACC
>fragment1607
GAACTCTCCTCGTTCTTTCAGGTATGAACAAGTTCCTATTCATATTATATATCGCACTGGTGAAACAATTTTTTGGTATTAACACTGCAGAACTCTCCTCGTTCTTTCAGGTATGAACAAGTTCCTATTCATATTATATATCGCACTGGTGAAACAATTTTTTGGTATTAACAC
>fragment1619
GGTCGGGCTGCATGCATCCCCTAATGATAATTTAGCGACAAAATATGTCGCACTATCATAGTACAGAGCAGCATCTGCTGGGAGAATGGATGCGGGTGCAGGGCCAAGCAAATGC
>fragment1621
GTATTTTTATGTTTTCATGTGAATCATCACACAAACTACGGGTATCATAGAGGCAGAAAGAAGTGGAACATCTCGGTATCATATATTGATAACAATATACATGAAGCTGTAGAACACAAATAACTTAAGTTCACCCCATAATACAGCAAATTAGCATATTTTATTATTCACAAC
>fragment1622
GGCAATGTAGAGGCAAGCAGCCACAACTGCATCTTGATTGCGTCCTCTCAGAGGTCTTTGATCTTCCACCTTCTTATATATCTCATTAAACAAACCAATTACATAAGCAGAAGACAAAATGGAAATTATGGTAAAGATACTGATATACCTTTATGGTTGTGACAAGCCCCAACC
>fragment1628
GGATGTCTGAATATATCTCCTTTGTCCATTTCTTGCTTCTGGAACCGGTCCTATATGAATTATTTGCACTGTTTGTGTTGGGAAAGCTCTTCCACTTC
>fragment1653
GAAGGACAACTCCGTTGATAGAAACCGACTTTCGGAGCTGCTGATGCCATGAAGACCACCATAGATATGGCCAAAAAGAAGATCACAATAGCTGATCTTAATTGCATATTTATAGTTTAATTAAGAAGAATGGTGAAGTTCTGATTTGGTAAAACGTGTGTAGCTATAGCTAGC
>fragment1667
GCAGCGAAGCCACTTGCTCCAATTGCAGGGATAATACCACCTAATGCAGGAGCTAGAGCACCCAATCCCTGCGCAATTGCAGGAGCAATTTCTGAAGTTTTTGTTTTGTCTTCATTAGTAACTTCTTTTATTGAAGCCATATAAGAACAAGCAACCATCACCTCCATAACTTCC
>fragment1673
GATTCAACTTCTTGTTGCTTTGAGAAACTTTGTGGTTGCACTTGGCTACCAGTCGCCAATTTGCTATGACATATTGCTGCCCATTCTGGTGCCTCAACTACTAGCATACTTCCCATGTGTAGTAAAAATCATGGAAAGAAGTTTCGATCACTTGCAGGTTAGAGATTTTGATCC
>fragment1676
AGAAGGAGAAGAAATTTCAGAATGCAGTCAAGATTCTACTGTTGCTGGTTGCTTTCTCTCGGCAACGGAAATGACCAATGTGGTACCACATCCTAGAGAGGAATTTCAGATAAATGAAGTATCCCGTTTAGGAAATGACCCAAGC
>fragment1692
GTTAAATCGTCTTGCTCATTTCGACCCATAATCTGACTACACCTGGATATATAGAAGAAAAAAATGCATTAAGTCCAAATTCAACAGAGCGCCCAACAGTCTCTATCTTTTTCAAATCACCCCCCATCTTATTGTTTAGCATTGCAAACCAATCTGCAATCCATATTTTCACTC
>fragment1699
GGAAGATGAACGGTTAAAACACATATACTTAGTGTTTTGGCTCTCCATCTCATCATATACCCCATCCTCAACTGAAGAGTGCTCGTTTTCAATGTTCAAAAAGCTTACTAGGTTGTTAACTGCCTGATTTCCAATAGACTGTACCTGGGAGACGCCATCACCTATCAGATGAAC
>fragment1734
GCAGTTAAGGAAGGAAAGATTAAGTGCTCATCTGAGAGGGGTCCAGTTAACAGATCAATAGTGCTGGAGGAAACATCTGAAGATTTACTTACTGATAATGTGGTTGTTTCTCAGGTTGGTGTGTTTGTGCCCAAAAATATGTTAGAAGC
>fragment1739
GGGCGGATGCAAACACATCTTTGCCAATGAAAGGAGAGCTATTTTTAAAGGTGACTCATTTACCGAATCTTTCCTACCTGGGTTCAGTGCAAGACCACAAACCTGCATGGCTCCTTTTGATACAATATCTTCACAAAGTTTGTCGGAGTTGCGGACAAGATTGCTTAGTGCAGC
>fragment1743
GTCATTGTGTTCTTGTGGTTTGTCTGGGTATAATTGCCATGAAACCTTCATAGTATTGATTTGGCGCATTTCCAATTTGTCTCAGAAATTAAATTTAAATTTATTATCCCAAGTGCAATTACACGAGAATTGGTAAGTTCAATTTGCTTTTTCCCCTAATCTATGATCTGTTTC
>fragment1770
GATTCAAAAGAGCCGTCTGGACCCCCTGCCCCAGAATCTGAAGCTTCTAAGCTGTATGGAGTATGCCATGAGCCTGGACCCATTAAACAAAATGATTTACCACTTTGGAGCTGAGCATCGGAAACTGCTTCAGCTTGCAATTGATTTTCCAAGGAATAATTCTGTGGACGACTC
>fragment1771
GAAGGAGGACTGTCCTGGCTTTTTACTCTGATTTTGTATGCGAATAAATGGTGAGGCAACATTTTGCCCATTTGGACATCTGGACATATCTGCACTCTCTGAAATGGCCAACACATGGTTATTTTGTCGAATGAATTTCGAATTTGGC
>fragment1774
GCAGTAGTTTAAACTCTGTGGCTAGGCGGGACAATAAAATGCATTTTGCTCGGCGAGCATCTGCTTCTCAAGCTAGGTTCATGAGGCGCAGGTTACTGCAAATGAAAGCTTTTACAATACTTCTGAAGTTCCATTGTTCTCTCAACCTTCGAGGATAGGACCAAACTTACCAAC
>fragment1776
GCAACCCCAGAACGAACTAGCCTTCTTAACTTTCCTAAAAGAAGCATGAATTTCGCTAAGCAAAGAGTTGGCACCCTTCTGGAATTAAAAGGAAAATCTTTACAGATCAAAGAAACATAAAATGAAAAAAACAATACATCATAATAGTGCAAATATATTGCTTGATTGGAAGGC
>fragment1800
GTATCAAGGACTCTAAGAGTTCGTCCAAGTTTTTTACACAACCATTTTGTTGTAATTTTTCTCTGATGAGGGGTGAAGATTAAAGAAAAGAGTAACATTCGAGTCATATGAAATAAAAAACCTGCACGTTCTTTTGCTGCTTTGCCTTCTATTTTGCATAAAAGCAGAATACTC
>fragment1825
GGGCCAAATTGGCTACAGATTCTTTTTGGAACTTCAGTTCATCCTGCAATGCCTTCTCATTCTGGGACGTTCCTCCTTCCAGAGAAGCCTCAGTATCTCCAAATCAAGCATTAGCTTCCGCGCGTTCCTCTCCCACATCTTAGCTTCCGCATGTAGCTCTTCAATTGTAAATTC
>fragment1826
GTGGTCATTAATGTGTCAACGTGTTAGTGACCTGAGTAGATAAGGTAAAGCTGAATATGTAATTTCTCACACGTGGGGAAAGAGTGGGGTGAACCTTAAACCTTTCCTACAAGCATTAGTCTGTCTCTGTTTGAAACCTCCATGTTTGAGAAATGGTGAACCTGAAATCTTTCC
>fragment1830
GTAGGGTAGAATTATGAAAGTGAAAAAGCAGAGGAGGCACAGGAAGATAGTGCGGTTCTACACAGCATGCTATGGGTTGAGACAGCCCATGCTTTTCACCACCAAATGCGCCATCAGTGAGTTGAAAAAGCAAGATCTAAGACATGTTCCTTCCCATTCTCAGGCTCTTGAAGC
>fragment1834
GCCTGAAACCTTGCATTGGCCACCTGAGAGTTCTCTGAAATTATAAAATCACTATCAGCATAATAATTCGATAGGACATTTATAGTTATAAAGTATTTTTAACTTACCAAGAATGAATTTACACGCCTGGTATGGCTGGGGAGTCTGGGAGAGTGACAAAATAGTTGCCTCAGC
>fragment1854
GATGCTGAGTTTGCCCTGAGGTTGGAGCCTCAGAACCAAGAAATCAAGAAACAATACACTGAGGCCAAATCTTTGTATGATAAAGTAAATGCGGAAAGTGGGAAAGTTGGATACCAAAGTGAACGGACAAAGCATCCAGCCTGTCTCCAGCAGTGCTCAAATAACAGAAATGAC
>fragment1858
GAGACAAGGTACCTCTGCACATTGTGTGTGTTTGTGTGTGTGTGTGTACACGTGTTGAATGTGTTCTTGCAAGCTGTAAACTACTATGCTCTTAGTCATGGTTTATTATATCGACTTTGTATGGCTTTTTATTAACTGTTCTCTTTTGATTTTTTTTAGGGGTGTTTATCCTCC
>fragment1860
GTTTTTCTACTGTCTGAGCTCGGGTCAAGAGACAATGCTGTGATCCAGACACTGACACGGGTTGACTCTGATGTCGAATGTATCGTGTGAGCTGGACATGGTGGACTCTCTCTTAGTGGTTATTAGGAAGGAAGATAATGATTTGCTTAACATGTGTCTAAAGCCAAGAACAGC
>fragment1868
GTTGGCATACTTAGCCATCTTCCCATTAGTGACAAAAAACTCACAGATATGTTAAAGAAAGCAAATTTGGTGCCCATTATGGTATCCGGCTGCAACTTCGCTAGCTCAATTATCACAGAATTCGTCATCTCTAAGTAAGTCAAGGAAATCAAGGTGGTCATGTGTTCCTCCTCC
>fragment1871
GGATTACGCTTTCTAGAATCAACAGCAACTCGTTCACCAGCCCTATTATGTTCCAACCTTTGTCCAGATGGCTGGCCATAATTCGGAAATTTTTCAACAGCAAAGAATACATCTCCATCGACTGCATACGCGTAATCTTTGTTGATGATC
>fragment1882
GATGGAAATGAAGAAAGTTACCTTGTCCAAGTGATAAAAATAAAAGATGGCAAGTTTGCTGATGTAAGTAATAATTTTTTTAAAATTTAGAGAGGCTGGTGGCCCTTTTACTGGTTCACTCTTACAAGGTGAAAATGCGCTTATTGAAGTTTGGATTTCAAGTTGAATTTGGTC
>fragment1904
GAAAGAACATAGAAGAGAAAATAATGTACCTCCAGAAAGAAATTCAGGACTATGTTCATACTGTTGAAACTCTTTCTGCTTCTTTTTCAGATATGTCCGACTCTGATTCCCAATAGCATTCATCATATGATAGTTCTTTCCACTTCACTAGATATTCTTTCTCATCATCTCCCC
>fragment1946
GAAAGCCTTGCACCAATTGCACCACTTGAGTGCTCAGGATCGTCAAACCAACTTACTTCCATATAAACCACTTTCTCAAAGCACATTACGGAGTTGATGAGGTGGCTCAAAGAAGGTCTTGATAATACTGGATATCATTATCCCAAAAATAGGTAAGATTACCCCATTGGCCGC
>fragment1964
GCCAGTTGCACAAGAATGCTTCGAAGAGTTGATCGAGGGAAGGGAGAGGAAATCTTTGCTTTTGAAGCTGATCTGAGGAAGCGGTTTAGGTGGACGTCCAGTTCATAGATGAACC
>fragment2020
GATTTCAGCTTAACATTTATTCTCAAATACAGAATTACAAATGGCATACAACTTTTTCTTCTTGTTTGAAAAATGGCATATAATCCGCTGGAAGTCACTTCGACCTGAAATGAGAGCTTACCTGTATGACCTACGGTTCGTTCAGATTCATAAATTTCATGGTCATTTCCTCCC
>fragment2024
GTTGTGTCTCGGTTAAGCCAGAATGAGAAGACATCATCACTTAAAAGACCTTGTTCTGCCATGGTTTGCCTGTAATCTTAAAATGAAAAAACGAATGTGAGGCTGCCCTCTTTTGTTGCCTCAATGAAATCCTGAATTTACAAAGTAGATGAAGGTTACAAGCATCACAAAGGC
>fragment2040
GTTTTTAACCAAGTTGATGTGCATATGGCTGGTTTGGTTGTATCCAATGCTAGAAAGGAGCGTGCTGGTCCAGAAAATGTTGAAAATTGTTGAACATGGTGTAAGTGGAAATTTAGTTCTATCATCAGAGACCTTCATGGATTCTCAAAACAGTGAGAAATGCGTTAGAGCAAC
>fragment2055
GTAGAGCCTGTCCAAGACCAATATATGTCTATGATTAATACAAGTCAGGGAACAATCTATGATGAACATTCAATGTTAACCTTAGTCTATGGGCTGATAAAATAGTTAGCAATAGTATAGATTTGGAAATACTTGGCAAGCAATTGATGCGGACTCTCTCATTAACTTAAGCTC
>fragment2056
GGCTGTATTTTGTTACTGGGTTACATCCAACATGTTTTCGCTTGGGTATGGACTGGGTGAGTCCTTCTAGATTATATTTTCTGAACACTTGGGTATTCCTCGGCTGCCTAGTACTCCTCCATCACAACGATCACAACCCGCATTTTCACTGTTATCCACACTGAAACAAGTCGC
>fragment2059
GATGCTGCCTGCACTGTTCTACGAGTAGATCAAGTAAGTAACTAATAACTATTGGGTTTTCCAACTTTTGGATTACCCAACTTTAATTACCAATACTTCAATAAATGGAAGCAAATATGAATATTTTTTTGAAGTTCCTTTGGGAAATGCAGAATTTATTAAATATAGCGTCAC
>fragment2064
GAAATTGCGACAGGGCTTTTGTTTCTTCATCAAGCCAAGCCAGAACCCCTTGTACACCGTGACCTAAAACCCGGCAACATCTTGCTAACTAATAACAGCCAAGCCACCAATGGGGTTGACGCATCATGTCGAACGGGCTATTGAGATGGGGACTTTCGCTGAGATGCTTGACCC
>fragment2081
GTTCATCAATTTATGTGGAGGGTGACATTGAAACCAGAGTTTACAATGACAGCATCAATGGTGAAGTTAAGAATATTCCAGAGATATTATGTGTTCGTTACGATGGTATAAATACCAGCATTACAGTTTGACTTTGTTCTAAATATTTATTTTTTAAGTCGTAATTCTTCATTC
>fragment2082
GTCCAACACTCAGAAGCATTTCTTTGGTTTCCTTCTTCTATGACTTGGGAATGTCCGGCATCAGCTCTGTGTTACTGGTATCTTTCCCACTGAGTAAAACAGGGTTTACCTATAATTATCAAATAGGTTCTGTTTGCATTGTGCGAAATTTAAGCTATATAAGTAACACGGAAC
>fragment2087
GCATGTTGTCGAGGTAAGCATTTACTAGAAAACCTCATTAAGTCATACATAATGAGTCAGACTTTTTCCTTTCTGGGTTTTCCTTTTTTCTTTCCTTTTGTTCCCCTAAAGTTTTGTTTTAATGAAACAGTATTAGCTTGCTGCATCATATATACACTTCTTTTCATAACGTGC
>fragment2089
GTGGCAGTGCACTTCCAGCACGGAATCCACCTCCAGACTCCTCATACACAGAAGGTAGATGGTGGTCTTGTCGTTTTACCCTACCAGCGTTGAGGGGGAAGGAGACATAACAGCTTGGCCGCATGGAATCAGCATAGTCTCCTGCCTTCCATTTTGCCAGCTTGGAAAGTGAAC
>fragment2090
GTTCCCAATCCCTTAAAAGGAGAAAGAACGGGTAGTCTCTAAATGCAGATGAAACTGAAGCCCAAAGTGAGGCTTAATGTCTAGCCTGATACGTGAAAGTCAAATGAAGCGAAAATGTAGTGATCTACCTATGGAGTGTGGTTGACTATAATAAAGGGCAATAATTTGAGTTAC
>fragment2091
GCTAAAGTTGGCCAAAGGCTCACCAAGATCATGTCTGCCATACTCGAGTCCTATGCCTCAGACGACAGGCGCCATCTTGATTACATTATTATAAATTGAAGTAATTAAAAGGTAGTTGCTCTTGGTTATGTCTAATCTGCTGTCACTAACTGTGCAATAAACAGTATACTAGGC
>fragment2118
GTTCAGAAGAGGGGCTACGTGGACCTCCAAGAGATGGCAAGGGAAGACAATATGTCATGCTACTACGGTTCCACTCTTCCAAAAGATTCAACTTGTAATTTGGCC
>fragment2122
GGGTTTAAATCGATTAGAAAATTTCATGAAATGGCACGATACGAACATGACATGCTAACATGGATTGCCACGCCCTGTATGCAAGTATAGCACAGAAAAGTATTGAAATGTTAGGC
>fragment2134
GAGAAGGCAAGAGATGTAGCAAGTTCAGAAGGGGATGAATGTGGCGAAATGACATGTTCAGAACTTTTGGAAGCTCTTGAACTTAGCCGATGCCTTTTGCTTATGAGGTCTAACTACAATCTTAGTGTTTCTGTTTTTTCAATGTAAATGAGTTAATCC
>fragment2139
GAATTAGACAGATGGAGGAAAGTTAAAATATTGGAGATCATAGCGTGAGCAGCAAACAAATGATCTCAACATTTCCTTATACCTATCGTAGTTCCAGACATGAAGTCGCCCCTATCAGATATCTTTATCCTGGCCCCACTAGCCTGCAAAAACAAATTCACTGGTTAGAGCTTC
>fragment2151
GTCTTGCATTCATGATGACATAATCAAGCGTTCTATGTGGCACTCAAATGAATGATGAATTCAGAAGAAGATTATCCAAAAGAAGATCAAACATTGTAACAAAAATTCTGTCTTCTCCTGAAACCGAGGTGGGCCGGACTGAATTAAGTATTGCAGCAAGGGAATCGCATCGGC
>fragment2164
GGCCTGAGTATTAAGAACTGAAGAAAATACATAGCTAAATCGGAACCCCGAAAGTTTTCTTGATAGGCAATCCTTGAATTCTGCTATTTGGTTGCAAGTCTGAATAGATTATATATC
>fragment2168
GGACAAGAGCCCCTCGTTATAGCTCGTGGCGGGTTTTCGGGACTTTTTCCTGAATCCAGCACCTATGCGATTGACATGGCAAAGTCTCAAAGTTTGCCAGGGTACGCTTTCTTCTGCAATC
>fragment2171
GCTCGTGCTTGTGCCATTGCCTCAGCCGCTTGGAGCCTATTACGTTGCCTGTCCACTTCTATTGACACTAGTGCTTGCCCAGCAACTCGTCCATCAGCCATCACACGACTCGGGTAGCTTCCTGCTTTTAGTGAACCAAGGAAGAGACTTGTGTTCACACACTCAACTGCCACC
>fragment2173
GAACTATCCAAGAACCAGTTGCTGAACCTAAGTCTGATTCTGAATTATGAATCTGTATCTGAATCAGAATTTGATTCTGTGTCCGATTGGTTTCATCCTGTTCGTGTTGGCTTCTAGTGGAGGAAGTCCATCATCATCACTTGACTCATTCTCTTCTTGTTGGGAGGTGTCTCC
>fragment2175
GCAGATTTCTTAGAGCTGAAGCTGTCCTCTATTTTGTTCTGTTTTTGGTCAGTCTATTTAAATGATGTAATGAGAACCATTAGATCAGACATGTGTAAGCATCTAATAGGATGACAGCTGTAATTCTGTTAGAAGAGAATCACATTTCTCTCCTAGCAGTCACACTATGTAAGC
>fragment2189
GTATGATGGTGAGCTGAAGCTTCCAAGCAAATACCTTGTAGAACCTCCAGAGATAGACAGAACATCTGGTGAATATCTAACGTACAATGGTGTCCGTACTTTTGCC
>fragment2208
GCTGCTCAACCACCGAATGATTCATATGCATAATAATTTACTTTAGAAAGAAGAAAAAAAACCATGAGATGGCACAAGGCTCACAGTACAAGGCTCACAGTTACATATTATGTTTCACTTTCTTTTTAAATGTGGTCCGTATGTTGGATCCAAATGCAGAAATAAAACCATTAC
>fragment2216
GACAGTGTTTATTCATTTGGAGATTGTGGAGCCCCAGCCCAGTAGGCCGAAACTCCAGCTTACGCTAGTGTAGCCAAGTAACTTTGCCTCTCCCCAGTACTCTGTTTTCAGATGAGAAGTATC
>fragment2218
GACAGTAGTTGAGCACAACAGCAGCACCCAAAGCCACTCTCATCCCTTCAATAGCTTCCATGACAGCATTTATAACGTGAGGGGATGTGGCCAGACATAGTTCAACAAGTGGACTAACGCATCTTCGCAGCCCAATCCAGCTACTCCCAAAGCCATGTGCTTGACAGCAGAAGC
>fragment2234
GCAACATACATATCAAGTTTTCCTATTGGTATTCCAATTCCCTGAACTCCAAGATCACCTAGGCCAAGGATACGACTCCCATCTGTCAGGACTATCATGTCTACC
>fragment2287
GATTATCGGTCATGGGAGCAGACCCAGGTTCAATGTTAAAACCAGATGAACGGGAGGCATAGTTGTTGTTTCTGATATTGGATGTAGTGACTGCGGTCCCGATGCTGACTCTCCCTCAAGCGTGATGAAATAGTTGCTACAGCATTCTTAACACAATTCGCTTCACCTACTACC
>fragment2302
GAAAGAGGGTAGGAAGCCAGCCAAAAATTAAACCTCCTTTGTTCTTATTTATGTTTTATTTTCAGGGCCAAGCAGACTTATTTATTTTTGCTCTTAATTTTGTCCTAGAGCGTTTTCAACTACCTCACTTCCTGGGCTTTTACGTGTTGACCTTAATGCGCATTTACTTTAATC
>fragment2305
GACTATAGCAGCTCGGCAAAGATTAATGTGGTCCAAGAAAGAGAAAACCTGGTAACAAGGAGAATATGCAATAATAATAACAACAAAACCACCATTATTCGGAGTAAAATTTTGAAAAAAAGTCTCGCTCTTATATGGAACATTAGAGCCCTGATTTATTCTGTAGTCCCTGTC
>fragment2316
GGATGTGATTCGTGCTATTGCTGACCTTGAAAGTGATAGACAGCCCCTTGCTACCCGGTACGATAAAAAAACTAAGTCCACCACTGCGCAGGATGTGATTCGTGCTATTGCTGACCTTGAAAGTGATAGACAGCCCCTTGCTACCCGGTACGATAAAAAAACTAAGTCCACCAC
>fragment2338
GCACAAAATGAAGAACATACGAGTGAACAAATATCATCATCTAGATTTACGGAGAGGATAAAATGTGAAACAGATAGACATGCACCTAGCAAATGCATAAGGCAACTCAGAATACATCCCTGCTGCTCTCTCGCGATAAAATACTGTTCTCTCAATTGCCACAACAGATTGCAC
>fragment2350
GCCAGCAGAGGTCATCTTGTTCACATTTATCGTCTTCATAACTCCCTACACAACAGCACATTTGAACCTCACAAAATTAACAATGATGCCCTTTAGTTTCTTACTACAATTATTCTTTCAAAACACAAGAAAGTCCGTTGCAATCCAAATAATCAATACAAGAGATTAACACAC
>fragment2352
GCCTCCCTGATCTTTTCTTCAGGTGTCTCCATGCACTCTTCAAAGGATTTTGGTGACTGCCCCTGGTTGCGCAAAAGGGCTAGACCTCTGATGAGATACCTACAAAAGCCACTAATGGTTCAACAAACATCTTACTGCTCTCCCAACTGTACCGTGTTAAAGCTGCAATTAAGC
>fragment2374
GAAACTCACCAGCCATGGATGAACACAGAAATGTCATAGCCGGTTCGAGGTAGCTAGACTGATCTGATGATGCTCAATTTTGGGTATCTTGATCTGTTTTTTTTTCACGAGTGAGAGAGTGAGAGATAACTGATTGGAGAGAGAGAGGGTTTTCTTTCTTTCTGTCATTGGAGC
>fragment2396
GGAATGGTGACAGAACCCAGAGTTCTTTTCATCAGCTTCCCTTGTACCACAAATAGTGTGGACATTTGGGCAAACACAGCAGAAAACGTGTAATGGTACAAAGCCTCCATGGATTACACAAGTCCCCATGTTCAACGTCAGCATCTGATATCACGGCAGCTTTATCAAGGCACC
>fragment2444
GACACTATACTAGTATGGAAAAGAACAAAACAAATATAAGACCCACGGTTTCTTTGGTTTCTTTCCATTAGACTAAGAATACCAGTTAACAAAATTGAGAGGCAACAC
>fragment2447
GGTATTGGGAATCGCCCTGTTGTTTTCGTGACTCACAGGTCTGTAAAGTGTTGCTTGTGTGTGCATGAACCAGTTGCTGCTTGTGTGTGATTTAAGGATGTCTGAGAGGTCTTGTGTGCTGTTATAAAGTTTTCCGATATCCCCAAAAAAATGAAAACAAAAAGAAGCAGGTGC
>fragment2472
GCCGATTCTCTTGCCTCACGAGGATTGGAACACAGGTCACCCCCACTTGAACAATCAAAATCCATCCCTTTTACTGTCACCTCAGCTTGCAGGATACGTTGTTAATTTCAACGATGATCTTCTAGAGGTTACATTACCAGGCAAGTTCTCCAAAAGGCAGAACTAAAACCCTAC
>fragment2505
GGTTCAGATGAAAGTTTTCAATACACGAAAACACATTTCCCAAAAAAAGAGAAGAAAACCGAAAAAACAAAAGGCTCCCCCCTACAATAAGGGCTAGATAATCAACC
>fragment2610
GGACATTGGGATCTCCGTGGTACAAAATGTGGTTAGCATGCCCTTCAGCAAAACTAGATGCCGTACTACATGTGGGCTGTGAAACTGAAGACTTGTAGAGTAGGCATGCCCAGGAGAACCGGTGTGTGCTGATGGTTCCATCTCTTTGTAATCAAAACTCATTGCACGGTTCCC
>fragment2632
GCTAGGCGGGAGTCCTGTGGAGAAACACAAACCGGGCTGGGATTGTTCTCCCTGTAGAAGTGCTTAAGTTCAGAAAGGTTTTTTAGCTCAGAAATTACAAGTTTATC
>fragment2757
GCGCCAACTTAGGTCCTGGCTTGCAGAAAATTTTGACTTTCTCTCTGTTCTTGGAGATGATGCATCAGGAGGGACAACTGGTCAGTTGGAGCTTCTTTCAACTGCAATCATGGATGGTTGGATGGCTGGACTTGGTGC
>fragment2802
GTTCCCTGATATGGATTTCAGTAGATTGCACAAATCTGAGGGAAAATGGGGGCCAATAACTTAAAATTTGGGAAACTGAAAAGGAAAAGCCAAGTTCTTCATTCTGAATGAGCAGTTTGTTACCATCAAAACACCGAAATTTAACACTTTGTCTTTTGCCTTCGTCATTGTGAC
>fragment2916
GACATTGTTTTGATTTCAGTGTTGGCTTACGATATACATTGTCGTTCGCCGGAGTTTTAGGTGTCTAGTTAGTTTATATAGCTTGGGATGTTTTTGTCAATGGCATTCATTGGACTGCTTGGCATAAGTTGTTGTC
>fragment2926
GTGTAGAGTCTTTTTCGGGGATATCAGTTTATATGATATATCTAATTCAGGGTTTTCTTATGCTTTAGGGCGATGTGCTGGATTGACTTTGGGATGCCCATTGATCGAGATGATGAAAGTGACATGCCAAACGGAC
>fragment2939
GCCTGAGTTTCTCTGAAGGAACCATATTCAGATGGGTTCATTTCAAACACCGATAGGAATGCGAAGCTCCAATCTTCTCGAAACTTCATGTGGATACCTGCTTCAAGAAC
>fragment2998
GTATCTCCAATAGAAAAGGAGACAACAGGTAAACCTTTATTGAGACTTTGTTCACTTTCATCACGATCCTGTAGGAAGTATGGTCATTTTTCTACCGTCTTCTAAAGAATCCATATGTGAGTGACGGGTTTAAGAATAGTTGTATTTTGCTTATGGAAAATTTGGAAGTGGTGC
>fragment3060
GAAAATAAATCATGTGAATTTGGTAAGTTTTCTGGGCACTTCATGCGAAACAGATGGAACTCGCTTCTTGGTTTACGAATACGCTAAGAACGGATCACTTGAAAAGTGGTTGCACCCCAACTCTGCTGCAGCTTCTTCATCAAGCTC
>fragment3072
GCAATTATTGCACTCTCCTATGAACCAACAGCAGCAAAATCACGCCCAACAGCAGCAGCTGCAACAATTATTGCAGACTCCTACAAGCTACAAGCCAACAGCTCCAGAATTACTCCCATCAGCAGCAGCAGCAGCAGCAGCGGGAGCAGCAACAACAGCAAGAGTCTCAACAGC
>fragment3081
GTTCTGACCCAGGTGCAAAGAATGACATGTATCTCACAAAATACTTGGCCAAAGTTCACGTTCTTCATATGGTTGGATTCAGATCGAATCGAAAAAACAAAGAACGCATCGTGGGCCAAAATACAAAAGCAGCAGCAGAAAAGGACAGAATTTGAAACAAAGACAGAGGACTGC
>fragment3116
GGCGAGCAGGCAGATGCAGTTTTATTAAGTCGAGCATTGGGTCTTTTGGGTGGTTCAATGCCATTTGCCTCACACCACTGGGCTATGGTGGTATTAGAGAGGTTCTGTTGCGTTTTCGGACATGTCCCATGCCCTGCTTCAAGCCACTTTTCAATACAGGAACGTTCATAGGTC
>fragment3121
GATATAAAGGCTCACATATATATACTTGATGATAAAAGAGGTACTATGAGGAATCCTCATATATGGCAAAGGATCCCTGACGTGTTCAAATCTGAGGCCTGAAAATGGCACCATAC
>fragment3132
GCTAAAATACCTGCACCTCAAATAAATCTCGCGGCCACGGCTGCACCTCAGTTCAATTCTGCTCCAGCAGCACCTGTCACTCAGGGTTGTCACTCAGGGTGGTGCTGTTACTCCGACATCCTCTCAAACTCTTGGGCTCCGGTCCCCGCAAGTACCACCTCAGTATAATTCTGC
>fragment3161
GAGATGTTTGGTGTTGGTGGTTTTCATATTTTCATGTACTATTATCTGCTATTGCTCCTTAACTGAAACTTCTTTTGATCTTTTGAAGGATATCTAGGCGTGGAGTTTCAGCTGGCATATCCATTGTTGAGTGTATGAAGTCCGGCAGTAAATC
>fragment3183
GACAGGAACGTGCTGAAAGCAGCCCTGCAAATCCCTTCAACAGGCAACCTTCAACCGCACATGGAGATTTGGAAGAATTCAATGCACAGTACTTCCCGTTGTACTGTCCTCCCAGTTTGCTGGTATGTAAGACATCGGCCGACTTCTCTTATTGCTCAATGCAGGCTTCAAGTC
>fragment3217
GTAGCAAAAGTTCCAAGCCATTTTCGACACCGTTGAATTGGATCTCGAATCTCAGCTGCATATCTTCCCCATTTTCTGCGACGAACTAGAAGATCTTTTAGTTTTCTTAGAGTCATAAAAGTTCATACTAAGACCAATTTTCCCTCCGTTGGTCTTGCAATGGGATAAAACATC
>fragment3226
GTTGGACTCCCAGCTGGTGCTGTCAAGCAGACAAGTCAAAATGACGATCCTCCTTTCAGGAGGTTAATGTCGTCAATGAGAGTTCATTCTTTTGATTC
>fragment3230
GGGAGAGTATCTGCTGCTTCTGGGGCGTATCGCGATTTTCTGTTTGAGTTCTGTAAGATCGCTTTGATTTGAGGATCTGAGTAACTCGTAACTCATTGATTGTGAGGCTGTGAATTGGATTGAACTTCTGGTCACAGACCTCAAACTTCTTGCTTTACCAACAACTTCTCTTTC
>fragment3298
GTAGTTTCGCTTAAAACAGAATCTGATATTCCTGCTTCAGCATCATCAAGAGTGCCTCCAGAAGTCTCACTTCGCCGCCTGGCTTACCTGAACAAGCCAGAGATCCCAGTATTATTACTTGGTGCTATAGC
>fragment3315
GTTATATTTTCTGTTGAACTTATGTGCTTGTGAAGCATGTTGAGGGTTTTGGGGCGATTAAAAAAGTTGTCGCTTTCACTTTAATACCGTTGATCC
>fragment3364
GCTACTGTATGACCTCTATTGGTGTCACGAGCCACATCCTCATATGTACTTTGAACTCCAATCTCCAGTCTTGTACAACCATAAGAAAGCATTTGTCTCAAGTGAGGTCCAAGGCAATAATCTGGCCTCC
>fragment3391
GGTGCTTGCCTCTGTACCATTGAGTTCAAGCGAACTCAACTATCAGCTGCGAGTTCATATAGTGTCGGGTTCAAGGTTTTATTCTCTAATGCTAATATCCATTACCAGACCCAACCAATGTTGGTTCCAATTTCTGGGCTGTTAAGAGGTAGTGAGCACCTGTCAGTTTCCATC
>fragment3450
GCAGATTTCTTAAAGCTGAAGCTATCCTCTATTTTGTTCTGTCTTTGGTCAGTCCATTTAAATGATGTAATGAGAACCACTAGATCAGACATGTGTAAGCATCTAATAGGATGACATCTGTAATTCTGTTAGAAGAGAATCACACTTCTCTCCTAGCAGTCACATTATGTAAGC
>fragment3470
GCCCTTTGGGACGTTTGGACCATTGGAACTTGACCTGGGAATGGATGAGAGGGGAATTCATATACAACATGAAAGGCGCTTATCCGCGTCTTGAACTGTGAAAAGAAACCGGTCATCGGAGACCTACCTAGAGAGAAAGCAAACGATACTCAAGTTGGGAAGATACCCAACTGC
>fragment3483
GCTACAGCATCAGATAATACTCCTGCTAAATTATCCTTGAGAAATACAGCGCTTCCTTCTTGAGAAGGCATTAAATTAGCAGTAGCAAGCAGCAACTTCGTCTTCTTCTTGTGTTGGATTACCATTAGACTTCAAAGGTGCATCTGTACATTCTGTATAAAATGTAGATTTATC
>fragment3529
GGATCTGTCTTCTCCTCAAGCTCAGCTTGTTCAGCCTTTGGTTCACCTTTTGCTTTCAGTAAAGATTGTCTCACCTTCAGAAGGGCAAGGGCAGATTCTACTTCCTGCTTGGAGACATAGCCAGTGGCCGACAAGAAAGATGGTATATCATGCTCTTCCACCTGTTCAAGCTGC
>fragment3543
GTTCAAGAGAAGGAAGGTGCTTGCTGCAACACAGAGCCCCCTTCTTCCAGTGGGAGCTGCTTAGAATCACATGTTGAAGGCAAGGTGCCTTCGAAGGTTGACATAGTTATTATTGATGTGGATTC
>fragment3549
GGAGTATAGCTATATCTCTTCAAAAGGAATTGCTCACTACTATTCATCCAAACGTCAGCCTCATCAGTTTACAATATTAGTTCGTGGTATTCCTGTCTCATCGGGGAGCAGC
>fragment3640
GGTAAGATGTAGTCATTTGTTATCTGGTTTAATTGAAGATTTTTTATGGAGTTTTTTTATTTATGATTCTTAGTTTACGTATGAATCTTTACGTATGAATCTATGTTTCTGATGTGGGCTTTCGGTTGCTAGAGAACAACATAAGAAATTATCAGCTCTTGAGGTGGAGTTGGC
>fragment3657
GGAAAAGCTTTGTAAAGCAAACACATGGCAAAGAGCACAGCATACAACTGATGTGGTTTCTCTTTTATCGGAGATACGGATTGGCACAGGTAAAACTGATTGCTGGAATGGCATACAAACAGCAAATATTCCCGCAGTAATGGCTGC
>fragment3735
GTTGTATGTCTGGTTGTGGAAAATTGATTTCATTGCATTGGATGCATGGTGAGCTTTTCAAACCACGATCTCCTCCTCTCTTCTGGCAGATTTAACCAGAATTTCAATGAATTATACTTTACACTTAGGCTCTGTTATATCTTTTCCTTATCAGTTTACATTCAAGGTTGCTTC
>fragment3755
GTGTTTACAGCCTCTGCCCAAAATTCATAGGGAATACTCTTTTCATGCAGCATGGACTTTGCCATTTCAACTACTGTCCTATTCTTTCCAACCTCTGCGCAGAAACTGTTGAATTCACTTGACAGAAATTCCCCACCCCTGTCACTTCTCAAGCCTTTTATCTTATACCCACTC
>fragment3790
GTAAATGCGTGTCAAGGTCTTGGGGTTGAAGTACCCCCATCCTTCTTTGTGTTTGTCTTGTCACGGGATGTGTTACCATGCCCTCCTGATAACTAGATTTGTTTCTGGC
>fragment3821
GGCAGCTCACGTTGCTGCTCAATATGGGCAAACATCTTTCTTGAATCACATTGTTGCAAAGTATCATGCTGATTTTGATGCACCTGATGGCATATTGACATGGTTTTTGTGTACATAGAAATTCTGTGACATTGAAATCATGCTTTTAATCATTCAATTGCTCCAGTATCAACC
>fragment3822
GTCTCAGGTTTTATATTGTCAGCTTTGTTCAACTGTTTATCAGCAACAGTTGGAGTGTTTTTAATTGACGGGGAACGAAGGGGTTGTGGTGC
>fragment3830
GAGAATCACAGGAATTGGAGAAGTGGATTGCAGAAAGTGGATTTGAGGAAAGGAACAAAGCAAGGAGCCTCTTGATTCGGGGTTGGGCTCCCCAGACGCTCATATTATCGCACCC
>fragment3848
GCCGCACATCAAGCTTATGATTGCGACAAGGATCTAAATGGGTGCCCTCGGCGTTAAATTAATGGGGCTGAGGGTTGCTTATCGTGTCAAAAAGCAGC
>fragment3892
GTTTTTGAGATGAGAAAGGTGGGTCAACTCCAATTTTGTTGTCTGGAGGTCAGGATTTGGTTTGAGAAATTCCAGCCGCATTGGGAGGGATGCCCACATGGGTTGCTAGCTCCTCATTCACTTTCACTGGAAGCGGTGGCATCTGCTTCATTACGTCTGGCATGTCATTCAAGC
>fragment3923
GCTTACATAGTGTGACTGACAGAGAGAGAAATGTGATTCTCTCCTAACAGAATTACAGCTGTCACCCTATTAGGTGCTTACACATGTCTGTGATCTAATGGTTCTCATTACATCATTTAAATAGACTTAGCAGAAAACAGAACAAATAGAAGATGACTTCAGCTCTAAGAAATC
>fragment3949
GAAGCTTTGAAGGTGATTATTTTTGTCAGGCTGAGGGTTGAGCTAGAGCCATTACAATTGTATATGTTTCTCAAGCACATGTTATGTTGTTGTTATCGATGCTGCCACCACAACTCGTCGGTGAACAACTAGAACCTGAGCGTTTATATGATGCTGTCAATGTCATACTTTCTC
>fragment3974
GATGAAGTGAGTGGGAACATCGAAGTTGAGGATGCGCCATTGGATGATCCAAACATCATAGATGCCCCATTGGCATTTGTAGAAGAAAC
>fragment3975
GAAATCAGTGATTACATGAGTTTCTGGACTTTCAACCAGATAACTGTTCACAACATTCTCCTTTGGAAGAAGCCAGTGCTCCACATCGTTTTCATCAAGATCAGGTGCAACAACAAACTGGCTCAAATAATCCCTAAGTAGCCGTGTAAC
>fragment3981
GATAAAGAAGCAGCTCGAGATATAAACTCAACAGCAGTTGCTAATCGGGTTGTGCCTGCATATCGTAGGTAAGTTGGCCTCTCGAACCACTGTTAAATACTGTATTCCATATGTTCTCTTTACATAAATAACTGTCTATATTCTTTGGCAGGGCAAAAGTAAGAGGTGCCCTTC
>fragment3988
GTCTCCGAGCAGACACGAGAGAGAAATATGTGATCAATCTGAAGAAGAATCAAGAACATCAATTAGGCATTTCAATCATAGGAAGAACCGACAACAGACGATGGGTAAAGATTCCAGATATCTTATACCTTTGACAACTTAATCTTATGCTCTGTGCAGAACCTTTGCAATCCC
>fragment4053
GCTTCTGCACGAACTTTGAGTTCCATCATCTCACGATAGTCTGCCTCCACTTTTGCTATTCGGCTTATGGCCGCATGAAAAATATGAAAGAGAACTGTATTGGATTGGAGAAAAAAAAAATGCAATTACACATATTTGGTCTGACATAAATTAATTGATGTATGAGATCTAACC
>fragment4065
GCAAGAGCAAAAGGATGGGTACCTCCCAGCAGGGTTGGGCAACCCAAACAAACAGCCAACAAATTATTTTTGTAAAACCTTGACAGCTCGTCGGGCAGCTGAAAAAGTGTTTCCTCCATTGGTAAATTCTCTAATTACTACATGGATTACGGCCATCAATTTTAAGCTAATTGC
>fragment4089
GTTTATTGTTTCAGTGGTGGACAAATGACGAAAAGGTCAAACTAAAAGCAAAATCTGCCAACACAGAAAGAGTCCTGCTTCAAAAAAATTCCATATGGATCACATAACTTCTTGAAGATATTATATGAGAGATATCAAACTTGAAGTTGGAATCAGACCTACATGTTAAAGTTC
>fragment4098
GGAGCTATTCGAGCCGGGCGCAATCCTGCCACGTACAAGTCTAGGGGTGAAATTGTACAAGTTGATGGTAAGTTGTTAATGATGAGGGATATATTTTAGCCAGTAACATATTAACAAGGATGCATTGATTTTTCTGGAGGTCTTTTTTCACTCTTTCACTTTACGTTACAAAAC
>fragment4245
GCACAACATAACCAGAGATCTTATTTTTATGAGAGGCGTACCACATCCGCAATAACAAAATCCAGCTCTTTGGTAAAACTCTCGCGGCGCCGCTCCAACTC
>fragment4270
GCAGTCAATGGGGCAGTCTTACCTATTTTTGGGATATTGATATCCAGCGTTATGAGCCACCTCCTCAACTCCGTAAGGATTCAAAGTAATGTGCTATGAGAAGGTGGTTTACATGGAAGTAAGTTGGTTTGACGATCCTGAGCACTCAAGTGGTGCTATTGGTGCAAGGCTTTC
>fragment4288
GAGTATTCTGATTCAGATAATTACTCTTTTGGTTTCTTTAATCTTCACTCCTCAGCAGAGAAAGATTATAACGAATGGTTGCGTAAAAAACTTGGATGAACGTTAAGAGTACTTGAAAC
>fragment4310
GCTGCAAGGGCGCTTACTGATGGATGTGAAAAGCAAGAAGGGCGGCCTCTCAGACAACGACAACGACTGTTGGTTGTGGCCAACAGATTACCCGTCTC
>fragment4313
GTATTGGATTACTGATTAAGAAAACAAAATTCTGCAGTTCGATAACTGGTTAATTGTCCAAGTGCACAAAATAGAAATAAATTCTGTTTGTAATGGC
>fragment4364
GCTTGCATGACTGTAAGATGATTGGCTCCTTTTTTTTTTCAAATTGAAAAGTTGGCCTGCACCTTTCTAAAACATGCGTCTTCTGTGTTTTTAGCTACAATGCATTCGAATTGATATGGGAAGAAAAATTATATGTAATTTTATCAACTTATGATTCTTCTATAATGAATTATC

## Sheet: DP Hypermethylated fragments
>fragment3
GAACTTGCAGGCCACCTATGAGCAAGAAGCACCGAGACTAAACTATTGGAGGCGGGCTCGGTTTGGGTTGATGGATGCAAAATGCAAGGATACACGTGTGAAGGAACAGC
>fragment4
GCATCACAGCAGCCCATAGACACAAAAATCCATATATGCATGTGTCGAATTTATACTTTTTTTTGCAAATTATATATGAATAGTTTGCAACCAAATGTTTAAACAGGTGAAGTCGCTAGCATTAAGAGAGATGGGCAAAAGTTCAAGAATCCTCTCTGGTCCCATAGCTATTAC
>fragment5
GTAGATTTTCCCTGGAGAAAAAATTAGCAACGCACCTCATCAATTGCAGGTGACCCATAGATACTCCCACCACATGGAAGCTGATATACACAGCAATGGTTTTTGTAATCTAGAGCATACAAGTTATGGTCATATGATCCGCACC
>fragment10
GTACATCTCTATTACACGGATGATTGTAGTTTATGCAAGGAAACTCTATACTAAATATAGAAACCTCTGTATAAAAGTTGTATAATAGGCCTCAGAAGCGGGTAATCTTCAAGTAGTTCCCGCTCCGACAGAGTGTCAATTTCATTCTGAGGAGTCCACAACACCTCTACTGCC
>fragment37
GGCAAGTCGTGAGGTAAAAGACAACTTGTCCTTAGTTGGACGAACTGATAGTTGGATGTTTGTTTCGGACCTTAAAATAACTCCACATAAGATTGGTCATTTGAATTTAAATTTCTATTAGGAGTTGCTTTACGCTCTCCCACCAATGTGTTACATATTCAAAATTGATCTTTC
>fragment58
GTTTAGACAAATCTGCCTTTGAGATAAGTAGGAAAAAAAAAATCATTTTGATGGCTGATGTTGAAATTCTTCAATTTATGTTTCAAGAGAGCATAATCGATGCGGTATTCGTTTTTGTTCTAAAAATTATCTTTGTTTGCAGCCTATATTGGAAAATCAAGTATGTAAGCCGCC
>fragment63
GCTGCTCCCAGATGAGACAGGAATACCACGAACTAATACTGTAAATTGATGAGGCTGAGGCTTGGATGAATAGTAGTGCGCATATCTCTTTGATGAGATATAGCCATACTCC
>fragment69
GCACATCTTGTATCCATTTTTGGAATAATGATGAGCAGTGTCCTTTCGCATAAGTAGCTGTTCTATTTAGAGAGGTTAAAGAGTTTCTATTCAGTCAGTCTTGAAAAGTTTGTTAATGGTCTATTCTGACAGTTCATGAAGGTTAGAGTACATAATAAATAGATTACTTAAATC
>fragment71
GTAAACTTAAAATACCAATGGCATTCTCTTGTAGAGTTAACATAGGTTAATGGCACACAAACTTTCAAAGAACTTTTTGTACTATGAAGTTATGAAATATAATAAAATAGAATAACAGTAATTGACAATCCACACTCTTACTATTGAATAGATCACATGTATTCGTATACCCAC
>fragment78
GCAAGCTGTGGTCAATGACCGTGTTGTTGATCCTGTGTCAGGAGATAAGGTTAATACTCAATAACATACCATTTTAATGTTCATATAATGGTTTACCTTCCAGCATGCTGTAATATTTTTCCGTGTATGTGAATGCTACCTATGCACATATATGCCTAGATACCTTTATCTTCC
>fragment84
GATGCTAGTGCTGCATCAGCTCAGTCGGCACACCTTCAGTGTTCAGCACTTTTGAAGGAACTAGATGAAAAGAATTGCTCATTAAAAGAGCAAGATGATCGTGTAATTAGGCTAGGAGAGCAATTAGATAATC
>fragment86
GATCAGGGAAAGTTGCCGATGCAAGGAAATTTTTATCGAAGTTGTTGATTAGTGGCTTTTCTCCTGACAATTTTACATATTGCACCCGATCGAGCAGAGAGGCTTTTCCGTAAACTTTACCGAAAGGGGTTAGCTCCTAATGCTGTTACCTATAATATATTGATTGATGGATAC
>fragment91
GATAGAGAAATGGGTTCGGGTATGAATTACTTGAACGGTAATGAAAATTTCTCTTACTCAAAAAGAATGAGAAGAATCGTTAGCGAAGAATCACGAAACTCGTCCCAGAGTATCTCTAC
>fragment94
GGATACGGGACATAACCCGTAAGTATCATAGTAAACTTTTGCAATGAATGGATTTACTTAGGAAATATAATAACTGTGTTTTCTCTGATAGGAAGGACGTCTATCAATTCTTCATATATTATTAATGTATATATACAACCC
>fragment105
GGTGATCGAGGCTTACAGCATATTCGGAGATGATGTCGATTCCATGGTTTGTTACTTATTGGAAACTAGCAGCAGTAGCAGGCGGAAGGCGGAAAGGTAAGGCAACTGAATGAGCTGGTACAAAACAAATTTAGGAATGCTGGTGAGATTGTGTTGGCTTCTTTGTGATCAAAC
>fragment107
GCGCTGCTAGAGGTAACTGTGGATTTAGATTGTATATCCTCATCAAGTTCCTTCTCAACAAGGAAAAGTCGACATAAGCTGCTTTCAATGTGTAATGTAGATTGCCCAAAGATTAGGGAAGC
>fragment109
GGATGTCATTTTCACGATCCCTTGGTCTTTGACATGTAACTTTTAACAGAGCGGTAATTTGCTTCTCATTCAACCTTTTTGTATATCGTTGCCCCTCAACAATTTTGCAGGCC
>fragment119
GAACTTGCAACCATAGGCCCTTATTCCAGATTTATCAAGTGATCATCAATTCTAAGTTAACTGTCTCAAGCCATTGATATGTAGTACTTATAAGAACATTGACCACATGTGTCTAACTATACGATTTATACTCCAGGAATTGGGAACCGGGTGGTAAGCCCTTCAACTCTTCTC
>fragment124
GTTGAACTGACTTGTTAGCTGAATTGGAAGAGGAATATTGAGTGGGGGGCAGTCATAGAACAGCAATAGTTCTTGAACATCTGAAGCATTCCGGGTAGCCACAATAATCGGGTCGGCTTGATCCCCAAAAAGGGTAACCAATATTCAGAATATTTGCGCATTGAAACGAAGCGC
>fragment126
GTTTTTTACATGATCAAGTATATTGAGCATCCGCAAGTAGCTCGAGTGGTTAAGAACATTCGTCTATGCACCCAAGATCATAAGTTTCAGAAGCAAGAAATGCCATGTTTGAGGAGCTCCTGACAGTAGAGCCTGATTAGGAGAAGCTTTCTTACGATTTGTTGCTGGAAAGGC
>fragment137
GCTTCAGATATCTTGGTCAGCATTCCACCGGTTGTATCATGGGCTGCTACACTTGTTTCAACTGTCGACATGACAACCACCATCAATATGTACACCATTTAGACAAACACTGCTACAAAGGACCCCTTCAGTTATTGTGATGTTAAAAC
>fragment150
GAAGAGGAAGATGATAGAGAAGTTGATGAAGAGGATGAAATGGCAGACTTTATAGTCGATGAAGAATTTGATGCGACTGGAGTTCCAAGAGAAAAAAATTTAGGGAGGCACCAGGAGTATCATCCTCTTCTTTGCATGAAGCACATGAAATATTTGGTGATGTTGATGAGTTAC
>fragment156
GTAAGAGCGCGTTCAAATAGATCTCTTGCCTTTAAAGTACCAGCGGGCGAACATTCTCTTACTGGGGGATCATTTTCTTGAACAAAATCTAAGTAGTCACGCCAAAGAGAGATGGAC
>fragment157
GGTGGTTGAAATCTATTAAGATTGAGATTAAGGGTGCTGTTTGGAAATGTTGGACGGGTTTGGGTTGGTTGAACTTCCATGATCATCAGATGTATTTGGGAAGACTGGTATGCCCCGATATGCGTCGAATGATGAGGCATGAATCAGATGCAAGTTTTGGTAGCCTGATCTCAC
>fragment163
GTGTATTAATTTTTCGTCACTTTGTTTGATAGCCAACAGGGAATGAATATGAGCATATCTAAATCCAAGTTTTCAGACTCCGTAATTTGGAATGCGTGCCTTATTAATTTGTCTATTCTTGCTCAAACTTGTTACTCATGTTGATC
>fragment170
GCGGATTTGAGTTGGTTTTTCAAATTGTCCCCGCATTCTTCAGTTCTTCTCATTTTCTAGGCAACCGTTGTTCGTGGGTTAAACCGTAAGGATGAAATGAAACAAAACAAAAACAAAAGCTCTTCTCTCAATCACATGATCCTTTATAGCTGTTATCAAAATACATTCCTGCAC
>fragment174
GTAATGTAATTTATTGTGTTATTATCCAAACTGCCATGCGTGACTTCATAACCTCTCAACGGATTGAGATTATATTATAGGGGATCTATGC
>fragment177
GATTCGAAAACTTTGCTATGTTTAATTTAGAGAAAGCAAAATACTTACTTGACCACTGAGTGATGGACCTGTCACTGCTCCAAATATTAAGTTTGCTGTTGGATCAACAAGATCATATATAACCTCGGC
>fragment178
GAAGCTATCCCAGCAAACCAATGTAGGGAGTCACATGAAGTTTTAAGCAGCTTGTTTGTGGTTCGTACAATACAAGTATGAGGCCCAGATGGTGAAATGGACGCCAAAGATTCTGC
>fragment197
GATATGTGCTCCAAATTCCTTAACTCGTTAAGATCAAGAATCTTAAGAGAAGGTAAATGATCCAACGGTGGAAGATGTTGGCATCTAACAATATTTGTGAGAGAACGAAACCAACTCGCAAACTTCGCACCCGGGTATCCGTTCACGGCTAACTCTTTTAGACTCGAATGGGGC
>fragment200
GTTGCAGCAGCTGCATTTGCTATTCACTCCAATGAAGAAGCTAGATTACAGTATCAAAAAGGGATGAGGGAAAGCCTTCAGATCTCAGCCAGTGGGGCAGGATCAAAGAACATTGGGGAGTGCATTTCCATCTAGGTATCCAAATCGCGCATCCTCTACAAGGCCTTCAACTCC
>fragment206
GTATTCAATATTTCTCAGAATTTGTTCTATGGAAGTCTTACGCCTTTACTTGGAAGTTTCAGTGTTATTGATATTTCGGGAAACTATTGATAATTTCGGACAGACAAATTCTACACAACCTCCTCCGCCAGCAAAACCTCCTGGGAAGAGCAATAAAAAGGTGATCATATTAGC
>fragment220
GGTTCTGAATTTGCAATCCGCTTAAGTCTTCTTCTAGGTGTTGCTCTATTAATGGTATCTTGGAAGCGTATGGCTCTTAGCTTATCAAACTGTGAAGTGACTGAATGGAGTCTCTCACTTAAAATCAAAACC
>fragment233
GGAAAGAGTTCTTAAAGTATTGCAAGTATGGTCAGACTGGTTTCTTTTTTCAGACGCTTATGTGAATGGATTACGGGCTACTTTTCTACCAATCAAGATGCTGCTTTAGCAATGGGCAAAGGAGCAGCTATGAGGGAGTTATTGAGTCTTCCCCTAGCTGAGTTGGAAAGACGC
>fragment237
GAGAATGTTGTGATATGTGGAAGCATGGCATCTGCTTTGGAATTGTTAGCTGCTTCTCCTTATTGTCTGTCAATTGACAAAGTATTTTGTATTTCAGCCGTGGTATTCATCCTTTCCCAAGGTGGAAAATAGCATTCGCCATTCCTTCACAACGTATGTTCGTGTAAGTAGTTC
>fragment244
GCCCCATTCGAGTCTAAAAAAGTTAGTCGTGAAAGGATACCCGGGTGCGAGGTTTGCGAGTTGGTTTCATTCTCTCACAAATATTGTTAGATGCCAACATCTTCCACCGTTGGATCATCTACCTTTTCTTAAGAGTCTTCATCTTAACGAGTCACGGAATTTGGAGCACATATC
>fragment257
GAATTAGAAATTACAGGGGGTAAAGGTGATGTTCAAGTAAATGAGAAGATTTATCAAAAAGATTCGAAGGTGGTTCTTAGTGGAGGGGATGAGGTTGTTTTCAGTTTGTCTGGAAAACATGCTTATGTATCCTTTTTGC
>fragment259
GTGTCATATGTTGCAGACAAATGCCTCCCAACATTATTGCGGGCGTATGGAAAGAGAACATCAGTCACAAACGATATGGGAGTAGTAGGTTTCTAAGTAAACGAAATTAGACAAGAACCCAGAGATATAAACAATTAAACTCACTTGTGCCGGGTCAGATTTATTATCTGAAGC
>fragment262
GATTCATGTAAAATTGAAAAACAGAATTGACAGTAAGCTTTACAACTATAGAATTCCCAAGGGCAAGTCGGCTATGTTCACCAATACATGTTAAGTAC
>fragment269
GGAGAGTATTAAGAGAGGTCGAAGCCGGTTTACTTGCTACTTCGACATCGATACCAACAAAGTTAATTGCTTTCGTGAATGTTATTTTGGAAACTGTGGTAAGTATATCAAAGATTTCTTCATTTGTTTTCTTCTGGTAGCATAAC
>fragment325
GAAACCAACTCACAACAGCATTCCCTTCGCCACTTCATCGACGATTGGCCGAAAAACCAATCCAATCGCCCAGCTATTTCTTGGCCTTAAGCAAGCAGATTGGATCCCAATCAGTTGGGAGACTTCACTTGGTGGCCCTTTGGGGGAGGTTTTGCACCATACCAATAACAACAC
>fragment327
GATTTCCTATTGAGGATGGTATTGGTCCCTGGAACAAATTTTCTTGCAGTTCAAGCACTTCGGGGTTCAACAAGAACCCAATTTCATCTGGTATAGTACCATTCAGCATGTTTATTCCCAACCTCAGGTGTCGAAGTTTAGAAAAATTCTTGATACC
>fragment339
GGCTTCAGGAAGGGAAAACATTTTCACCAGTTGGGAAAGAAACAAAAAGGTACTAACATGAAAAGCGATTCCAACTACGTGGCCCAACCCCAGAACAGAAGGCAAGCTGCAATTATTGAGCAAGTCATGGCAATGCTGTCTGTGATGATGAACCACTTGAAATTACTATTTGAC
>fragment350
GGACGTCCCTCCTTTATGAAATGGCGAATTTGCAATAATGTGTTGATAACGTGTTGGAACATGTCAATAATTCATTGATACGTATATTGAGACGTTATTGTAATCCTTTCTTTAATAAAAGACGAACATCC
>fragment367
GTTATATGTATGGGACGAATCGGATTATGCGCCACTCCTGGTCAGAAACAAGGCCGCAGAGCTCTTGTTTGGGAACATCAAGGCTGAAGAAGAGCTTGGAAACAAAGGGAAAACACTGTTTTCAGGAAAATATGGACTTCTATGGGATTTGGTTGATTCTTCTGAAAACACTAC
>fragment379
GGATTTTTCTTTGCATGCTCTATCTCAAGTCATGGATGCTTAGAGATGCTCTAAAGCAGGAACCAGCCCAATATAAAGCACTAGAGAAGCCATTAAAAACCATAGATTATGTAGAATCAGAAGATCAAATGCATTGCAAATAAGCTTACCTCTGTAAGCTTCTGAACTTTAAGC
>fragment381
GGGAATTATTTTGAGAGAAAATGGGAAAGTTGGAGAAGCGGAAAGGATGTTTATACAGGTAAATATATGGATGTCTGGTTGCAGATGACATGTAAAGAGTTGATGTTTATACAGGTAAATATTGGAATGTCTATTGGAAGATGAAGTATATTTCTGTAGATACAGATGTTTACC
>fragment382
GTTTCAAGTACTCTAAGCGTTCATCCAAGTTTTTTACGCAGCCATTTGTTCTGATTTTTCTCTGCTGAGGAGTGAAGATTAAAGAAACCAAAAATTATCTGAATCAGAATATTC
>fragment386
GCAGTCGGCTCATTGATGATACGCATCACATTTAGCCCAGCAGCAGCACCCGCATTTTTCGTAGCCTGTCGCTGAGAGTCGTTAAAGACCTTCAACGACCTTGAATGGCCAATGCTTCATATCATTTTGAACGCATTCATCACTGAACCTCCTACCAATTAACCTTTTTGCTTC
>fragment387
GAACCACAATAGCAATTCATTTCACAAAATGCATTGAACATGCCAACTGAACAAGAGAATTGAATATAAGGGGAATCCCATCATAGGATCAAAGAAAATAGTGTACATCTCCAAAAATCCGTCAACAACTGTCTGAATTGCACGTGCAATTGTGTCCCTAGAAAAGAATGGAAC
>fragment396
GTCCGAGCATCTAATGCTCAGTATGATGATCGTGATATATTGGATAGGTTAAAGGTAAAGATGATGCCACATGGAATTGGTGATAGGGGAAGCTTCGACGAGTAGAGCATGCTCTTATTGGTGCTTGGAAAACGATGAAACCAAATTGTATCACTTCGCGTTCCTTCATGAAGC
>fragment412
GTACAGAGGATCTGTCAAAAATCTCATAGTAAAAGGGAAGGGCCTGACTACAAACCAACTTCAAGCCCCCACTTGCCTGATAGACCTGGATCCTTTTGGATCACAGGGCAAGGGACTATGCTGGAAATCCACCTTCGAC
>fragment415
GTTTTAACTTTTTCTTTAAGGAACTCAAAATTGTGAAATAAAATGTCTTCTGATTTTAAGTTATCTGGTAATCTGTCATCTTCTACGGTGTGTGAATGGCATTTCAACTGAATC
>fragment421
GGTACGTCCTGTAAGATAAAATGCACCAAAAATTGAGCTTTGCACCAAAAGGCACGAAACTTTCCACAATTGAAGAAGGCATGTGAAAAGGCATGTGAAACTAAATTATGTCAAAATTTCAAAGAATTCCGAGTTTAAATGATACTTCAAATGCTCAATGCAAAACGGGTAAAC
>fragment423
GCACTCCATTTTCAGTTGATGACATATCAAAGTCAATGGAACAAATAGACATCTCCGACATTGAACCGCCGCCACTTATCCGTGAGAACTCCGGCTTTAGTTTCTTGTTGCCACGTACAGATTGATTACTTTGC
>fragment431
GCTCCTGCTGGTTCCCAGGCTGCTACACCACCATTTTTACTCTGCAATGATTTGTAAAATAAGGCTTTTTTATTTATGAGTTTATGACACTGTAGAGAGGGCTATCGTGAGAAACATGGAGATAACAAACAGGGTGGATATCTAAATTGAAGCGTTCGTTACCTTTAAACCCTC
>fragment438
GAAATTGAAAGGCGAATTGAACAAGAAACGAAGGCTGAAAAGCATATCCAGAAACTTCTTCTACTTGGTACAAAAATTTAATGGGTTAATAGAGTTTTATTATGCATTTCCTTGTCGGATATTAAACTGTTTGCATAGCGCCTGGTGCATTTATACATTGTTCATTTCAAAAAC
>fragment440
GTGCTCATAGAGGAGCACATCGTCCAATCATGAACCTTCACGAAAGAAGCCTGAGTGTTCTGGCTTGCCGGCATGTGGACGAAGTTAACCTACCAATAAATTGTCTTACTGAAGTACTTTCCTCAGTTTTGTCAACTTGGCTTGTTTGAAAGAATGCTCATAGTATTTTTTGCC
>fragment460
GCTCATACAGTGATTCCCAAGCTGCATCCTGTACAAAAAAAACACAAAACAAAAGAAAAAAAGAATTTGTCACAATATTTGGTTGAGAAAAATTAATAATACATACAAGTAATCCGATTAAATTGAGTCCAAACTAAAGATTTTATATCCACAAGCAATTTCATTTCTGTATGC
>fragment463
GCCTCAGAACCCATTTTTGCCTCTCACATATGTGGAAGACGGGAAGTCCCAACATGTTTCTGAACCTTTGATGGGAAATGTGGTGCAGTACAAATCCATTCACAGTACCGCATACTGAATGTACAACTTTTAGACATGAGCCTGAATCTTCTGATGGAGCAATTATCCTACCTC
>fragment464
GGTCATCCTGAATGGGAGTTGCCAGATAATGCAGGAGAATACAATGACGCTCCTGAATCTACAGAGTTCTTCAAATCAAACGGGACATAATCCAAGAGTACATGATTGATTATCAAAACAGGTATCTGGAATCCACTGGTGGTATAAAGCTGATAATCATGCCGCGGAGCTTAC
>fragment471
GGGCTGTTAGGGATGAACAAAGACAGAAATTTAAAAACTTTTCATAATAAAGAGGATGCAAAAATACAGAGAGATTGCTATATGCCATTCAAGTTCGCCGACTAAATCCCTCAACGACGGCACTTTCATGGCTAAAGTCCTGTATAACCTAGAATAACGAGCTCGTGTTCCATC
>fragment475
GCGTCTCTCTCATTTTTTGATTTCGTAAGTGTTATTATCTGGGTCCCCATCTACGATAGCATAATCATCCCAATCGTTAAAAAGTTTTGTTGCGGAGCTTGGATTGGAAGACGAAAAGGTTGCTGTACCACTTAGTATACTTTGGCAAATTCCCCAGTACTTCTTGTTGGGCGC
>fragment478
GTTACACCTCCTAACAAGGGACATCATCGTTGCTTTACTGGTAGGGAACTAGTGCCAGTTGAAGATGATTCCAGCTTCAGCGACAGAGAACCGAAGTCTAGATGAGCTATTTGAGGACATCAAAATTGCCTTGGGTTACATAAATCAACCAACTAACCATGAAGCTCATAGAAC
>fragment507
GGAAATAAGGACGCTTTCTTATCAGACAATCTGACATGTTATGTTATCAAAATTATTAATTTAACCATTGGCGATATAGGGCTTGTTTGTTCATGTCTGTAGGAATGCATGCCTGAGTCACTAGGGCATAGAGTGGAAGAGTAATGTAACTGCACATCACTTGAACAGTGACCC
>fragment509
GGTTGGTATCTCAAATCTAGTGGAAAGAAACAAGAAGTGCAGGACTGAGATTAGTGTGCTTTGGTATGAACAATTGAAGCATCAGTTTCTCTGTTTCTAGCGGATATGTGTTGTGTTGAGTTTTTGTTATAACCTTTTCTGTTTTGGGAAATATATACATAATGGAAGGTATTC
>fragment513
GGAAGCATTAACATAATCAATTATAAGATTTTTTTAGAAGTGCTCCTATTCCTATTAGAAGGATGTCAGAGATTTTATTAAAAATCCAGCTCATCCTTTCAAAAACGATGAACAATTGAATTTGGTTCCTTCATTCTTTAGCATTGTTTGTGTGGGTGCCCTGATATCTGGCTC
>fragment517
GGAACTGATTGGTAGCACATGCATTTTCATTGCTCTGCATAGATCAATGCTACGGCTAAAACGGTTAGTTCTTGTAGCATACATTTTGGACGAGAATGGGCCCTTGCGTAGGCATGGGCCCATCCCTTTTGAGGTCTGCCGTGGGTACATCACAAGCATGAGATGGGCCCTGGC
>fragment541
GGTGGGTGTTCTTATTGAGGAGCCATTTCCAATGCTTGCCCTTGATGACCTTTGTAATTCAGTTCAAACCAACGTAAGTGAGGCTCTGTCAGCCTAAGTCTTAGTTGGATGAGATACTCAGTCAGGATCATCTCCATACTCTTATACAGCCGCCTATACGTAAACCCACGAGTC
>fragment555
GGTGAGGACGAAAATGATGTCTTTGCAGATTTGTACCTTGTTAAGTGGACTTCCCTCATGATCCCTCCCATTGTTATTGCAATGGTCCATCGTGTTTGTTTGGTCAGGTCTCATTGCCATTACACTTTCCTTGCTCTGGGTCGCCGTTAACCCACCAGGTGCTGCCGGTGGTGC
>fragment557
GTGCAACCAAAGTTTTGAGCAAGAGTGTGTTGGACCTGCAAAAACAAACTACGGGCATCGAATGATGAAGGTTAGGCATACCTTGTGCAGGTTTATTATAAAGTTTATTTTGATCGAAATCGGGGCCTGGGTCCTCTTCATCTTCTTAGAGACATACACCAGGATGTTTTGGTC
>fragment563
GCGTCCAATTCAGAGTTCTGAGCATTTGACAAATTTCTAACAAGCTCTGTATCCGTATCATCCAAATTGTGGGATGGAGAACCTAAATCCTC
>fragment572
GGCACCGAGAGAGAGATTATTGCGACATTATAACAAACTCAGATGTTTGGAATGATTTTACAAATTAATCAGTATTACTTAAAATGCTCAGTCTCTCTGTAAACTCTAAGAAGAGACTCATAGCCTGATCTGTTAGACGTGCTTACTCTTCGCATTACAGCCACATACACTGCC
>fragment578
GAGGAGTTACAAAAGAAAATTGACCAGAAGTCATACCTTCTTGTTAATTCAGAAAGCTGGGAGATTGGAAGTCGGCCAAAGGAGGTGGAGCCCCATACCCATTGATGTCAACCGCTCCGACCCGCCCGTAGGTTTTTCCTCAGGAAGCATGTTCATGAAACAGGTTTCATGGCC
>fragment584
GAAAATGTTGATGGCAAAGATTGCAAAGGGTATCTCTCCCAGTGAAGATAACGAATAGTATTGGGAAGAGACTCGGGACATTTAGAAAAGCATAATTTGC
>fragment598
GGAATTTGTTGTGGGTATAAGAAAGGCCTTGGAGGCATTTGGAGGCTCTCAATTTCTCCTTCAAGCATCTCCACTACTTTATTCATTGAAACTATACACATCGGCTTTGTATGAAACACCTCCAATGTTTTTGTAGAACAGTTCTGGAGCAATGTATCCCATGGTTCCTCTTGC
>fragment602
GTTTATATTTGCTTCTGGTTTCTTGAATCTCTCTCGCCTTCAGAATTGGATTTTTTTGGCCCATAAATCTACTTACAGGAGACCAGGTTGTCACCAGGCGTAAAAAGACGAATAACGAACCATACTAATCAATGTTC
>fragment628
GACAGGAGTGATGACTTGTTTGTTATAGTCCTATGACAAAGTGGCACTTAAAAGACCAAAAATAATGAAGCAAGCACTAACCTGAAAATAGATAGCATGAAATGGTAAACGAAACACATCAGCTATCATCAAAATTAAGGAAAACTTCCAATTGTTACAAAGTTGAAGAAGTGC
>fragment643
GCCCCAACTTGTTGATCTGCTACATGGGTAAGATAGAAGTCAGAATTTTGTTAGTAAAGTATAAGAAGCCTGTTTTGAATTTTATTATAACCTCCGGTTCCCATTTTC
>fragment647
GGAACATTCCGTACATATCATGAATGGCCAAATAGAATCACAAAAAATCAAAAGAAAGTTAAGAAACATGCATGAATTAGAAACTGCGCAGGAACATTCCGTACATATCATGAATGGCCAAATAGAATCACAAAAAATCAAAAGAAAGTTAAGAAACATGCATGAATTAGAAAC
>fragment655
GCAACCCAACCACACTTTAGCCTTCTTTCCTTTACGAAGAGCAGCAATATTTTCACAAAGCAGTGAATAACACCCTTCTGGAATCACCTCTGTATTTCTTATGTTTTTTATCTTCCAGGTAGTTCTTGCAAATGGAGATGTTGTTAAGACTGCATCTCGTGCTCGAAAGAGTGC
>fragment666
GCTGCGGTTTCCAATGCTATTGTCTGACTAACAGCTGTATTACTTCGGAAGAATTTTATAATTTGACCGATTACGTCCTTTAGATACGCTTTAGCAACCAAGCTCCAGTCCACATTTGCGTCAAAAGGCTTAAAACAGAATGTGCCAACTAAAGAATCATGCACACTTGCACTC
>fragment675
GAGGCTCTCTGCTTGCTGAACAGGGCAAAGGATGCTGCTGATCATTTGATGACATATTTGTCTGGAGGTAACAACGTTGACTTGCCACGCTATGCAAGGTGAACTTGATCAGGCCCGCCAGTTCGTTGCACAGGCATTATCCATAGTACCCAACAGTCCAGAAGCAACTTTGAC
>fragment681
GCCATAGGTGGCCGTAAGAAGAAAACTACATACCAACTCCTTGTACCTAATCGCCCAATCACACGAGCCCTGTCCCAAGCACATAACGCTACCATCCGGGCAGTCTCAACAAAGTGAGCGGAATTGAAGACGTTGGGTACATAAGCTTGGTCAGAAGGCCTCCTTTCATCCTCC
>fragment684
GTAAGTTGAAAGCATCCTAGAATGATGCTATCATGACGAACCCACCTGATAGAGTCCACTGATGATTCAGGAAACACTTTAGTTTCAGTCATTAATTCCTAATACAGATTGGAACATTACAAAGAAAAACAAAATATGGAAATGTAACCATACAACGTAACATACCTTTTATGC
>fragment686
GATGAAACTATCCAAACAAAATTTGGTGGTACAAAGATTAGATCTGTAACGTATTAAGAGTAAACTCATTAGGTGAAAATTCCTTCTAGGATACTCACTATCTGGAGATGAAGTCTGTTTGGATGCATGACGCCAGGGATCCTGTGAGCCATTTGTAAAAACTATTTTTGAACC
>fragment687
GACTGGTCGCAGTAATCCAAAGAACCAGAACTTCTCTTTGTTGCTAGCGGACACCGTGGTGATCAACAATGACAAGCCGGAGGTGGTGCATCAGGCCGAACTTGCTCGTCAGAAAAATGAAGAAACTGCTCGTAGACTTGCTGGTGCTGGATCTGGGTCGGGTGACAATCGTTC
>fragment689
GGGATTGTTTTCTCTTACTTTGTCTCGGATTCGCGTAGGTCTTATCGAGATCTACGTTTTCATGGTGATTTGAGGCTGTGAAGATGTAACTGATTGATGGTGATGGAGTTCATAGCAAGTCCTCGGAGGTTCCAAGACTTGACCTTTTTGAGCCAAATCCGACGTCGTTTCAGC
>fragment698
GTTTCTTTATTTTACTAAGAAATACCTACTATGTTATCGGAGGACATTGTTAAGATCCAGAGCTCCTTTATAGTGCCAACTTCATTCTGCAGTAACCTATTTGAGTTTTGCACCACAAGGACTAAAACAAGTCCTTTTAACTGGAGGAATCCCTCCTATAGGAAATGGATGCAC
>fragment700
GATGTTCTGCATAGCCGATCCTCCTTATGACAAAACTCTCCAACAGCTGCAAAGTTTCTTAACGGGTCTAGTTTCTGAAGAGAAGTTGGAAAGGCGAGAGTTGAAGTACAACTCTTTATGCCTCTCTTCGGGTTGTACGAGATATCATGAAAAAAGAGCCCATCGGTTTGATCC
>fragment707
GCGAAGATATTAATTGCGGTGGCATCGGAGGCATCTCATACCCCTTTTGGGGAGTAAACCGGGCTAATTACTGTGGTCTGCCGGGGTCCAGCATCAACTTCTCTCTGTTTAATTATCCTTCTGGGCTTACAAACCTGACCTTTTACTACGCGTGCAATACAACTATCCCGGGGC
>fragment719
GATGGTGATTTCTTTTCGGGTTTCCTCCTCCAATACAGTGCAAGCAAGAACGAAAACAAAAGAGAACATCCAACCACTAAAGCAATTATGAACTCTAGGTTGAAACTATGGATCTTTCTTTGTTCTGGTCCTTTGATGGGACATGCTGGAAGC
>fragment732
GATGCTGCTGCAACTTTTAAGGTGAGTTAGTTTGGCCGAACCATTCATGTGTTTGTTCCTGTAACAATATTTACGCTCTACGATTCAGACAAAAAAGAATCTTTACACTTTTAGAAGTTAC
>fragment734
GGCCCTTGTTTTGCAACAAAAAGGAAATTTGATGGAGCTGGTGGATCCAAAGTTGGGGTCTCAGTTCAACAAGGAAGAGGCAATTAGAATGATTAAAGTAGCTCTACTATGCGCCAATCCATCACCGGCACTAAGACCTACAATGTC
>fragment735
GGTGATTAGACAGGCTGTGCACACAATAATTTAATATGAAAGTTAGAACCAAAGCCTTTCAATCCTCTCGACATGTTGATGCACTTTTTTATCTTTTATAAGAACGGATGAAAATCAATGTGGTTCAGTGGTTGGATTGATCTTTTTGTACAAATCTTGCTTGCTATTCTTCAC
>fragment748
GCAACCAGATCTCGGTTGGATTCAGTATACATGCTAGTTACAAGTCCGTATTGACCAGCTCTGGCTGTTCGACCAACCCTGTGTATAGAAAGCATGCTAGATAAAATAGTGTCAGAGAGCACATAATGAATGAGGAAAAAAATCATCCAGAGTTCCATCTAGAGTCAAGCGGCC
>fragment749
GAATGCTACATACGGACAGAAGTTTGCCTGGAAGGTTGTGCTAAACTTGATAAGCTTACACATCTTCTGTTTCTGAGTTCTTTTTACGCTTACCAGACGATGATGTTTAGACATATATAATGACCTTTTATGTTCATGAAGCCTGTGATATCTTCTTATATATGTTTCAACTGC
>fragment751
GAATCATCATCGGCAAGAAATGAGGAGCTGTCAAATAATAGAAATATTATCAACAAGGATGCGTGGGATAAAGTGTTTAAAGCGAAGTGCTGGAAAGGAGTTCCTGGTAGTCGTTTTTCTCCATTTGGAGCATCTGAAGATGGAGTACCAGAACAGATAAAGAAACTAGAGGAC
>fragment753
GAAAACAAGACAATTTTAAACAAAAAGTACATATCTACTACAAAATGCTAGAAAATGTTAAACACAGAAATATGATTCTTGTGGCAGAAGAATTGAAGATATGATCAATGCCGTAATACTAATGCACTTACATTATATATAAGTGCTTGGTCAGAGCTAAACTTTCCATTCACC
>fragment762
GACTCGGTTCCAAGGTCTCTGGGACAACCTGTAAGTTGCTTGAGAGTGAGCCAAATTCTCATGAATGCAATCTATAAGAGATAAATAACGAACAAAAGTTTTCACGTTTGGGAAATACTTGCTTAGAGCCCAGACAGTTCTATAGTTTGCACCAGGAGAATCTAAAGTGATGGC
>fragment763
GAAGGTCTGAGACTTCATGGGATCATGGTAAATGTGGAAAATGTGAGGGTATTTGCGGAGGAAGGCGACTGCACCACGGTTGAGATGGAGCTTTTGAGAGAGCCTGGAGACAAAATCAAGGGATAC
>fragment776
GATGATTGTCAGTATGCATTCAATCAATGCTGTTTTCCTCCTTGGCGAGGCATTGTTGAATTGCATGGTAAGTTTGGTTCCTTATTCCTCGAAATTGTCACATTTCCTTGGGTTGTTACATTTCTTTTAGAGATTGAAGAAATTTAACTATTGTTCATAATATTTTAACTTTAC
>fragment780
GGAAGCGCCCGGGATGAAGGGTGGGCAGCATTTAGAAACATTTTGGCAGAGATCAATGAAGCATCCAGACTTTTTATACTGCCCAATTGGGCTTTCAGATGATGTAGGCGCTGGCTTCATATCTGGCCACAGTAGTCAAACTGCGCCAACTTCTGAACTGAATGTTGACAGATC
>fragment787
GATTTTCCTTCACATAAGTCAGCTCATCAAAGTCAGTTCTGACATATTTCAACTCTTCCTGCAAAGATGAAAGTCTATTTTGAAGAGACTTGGTTCCTCAGAGCCAAGTCATTGCAGTTCGAATTGCAAGTATCCTTGTACTCATTCAGGAAGCGAATCTCATCCAGTGCAGTC
>fragment790
GTCCAACATCGCAATCTAGTGAAATTGTATGGATGCTGCATTGAAGGAAGCCACCATATTTTGGTTTATCAGTATCTTGAAAACAAGAGCCTTGATCAGGCACTTTTTGGTAGGTTTTATAGAAACAGAATACTC
>fragment792
GATGAGGATGTGCAGCTTTTTGCTCTGGTTTTGATCAACTCCGCAATCGAGTTGAGTGGGGATGGAATTGGGTCGCATTCGAAGCTGTAGGTTCATTTGGAGATGTTTTGGAAATTAAAGTTTCTTGTTATGCTTTTCCTCTTTTTAAAATTTGAGAATGATTTACTGCTTTTC
>fragment793
GGCATTTCCAAATTACCAGAGTTAGAATCTGAAACTAAAGTTGGTGATGATTCTCAGGTTTGTGCACCAATGCCAGAAACTGTGCCCGAAGCTAAAGTTGGTGATGACATTGAAGGTTTATCTGAGGCAGGGCC
>fragment802
GTGAAGGCAAAACTTCTAGCAGAACAGGAAGAAGATCAAATCCGCCAACTTGCAGCAATGTTGATAGAGAAGCAGGTCATCCCAATTCCAAATTGCCTCTTTATTGTTTGTTATATTAATATAGTTTTTTATTTTCGGAGGTTTGTGTTTAAC
>fragment806
GTTTAACTGATGATGAACTCCCTAAGGATCTCGGGAGCCTAAGTTCCTTAGAACATTTAGATTGTGGACAAAATTCTTTTTGTAGACTGCCAAGCCTAAGTGGTCTTTCAAAGCTGGAATATTTGTGTTTAAATGAC
>fragment821
GTTAATAAGTCTTGCCCAACAGTTCTTCCGAAACCCATTGTCCTCAATCCCAACTCCTCTTCTGACTCCACCACACCAGGAACATTATCTTCAAATCTTGGTCATAGAAGAATCATCCTTAGTATTTCTGCACTCATTGCCATTGC
>fragment826
GCAAGGGCGCTATTTGAGTCAAAATGAGCAAGTAACTGAAACGAATACCCAAATTAATCCATTAGACTTTTCATTCAATTTGGTGAAGCATTACGCATATGAGGACTGCTGGACTTGATACGTGTCCCATGCTTTGGATCTGGGTTACGTTCATCAAATGCATCACTTCTGTTC
>fragment829
GACAAAATTAACTGTATACTTGGTTTGTATTTGTAGGTCTTCAGTGGAAGAGGCATTACAAGGATTTGAAAAAAATAGCCGACTCCTTTGTCACCTGAGGTAGCATAAAGATAAAGTTCTTCATTTTGATTTTCATACTTGTAATATACACAAGGGGAAAAGAATGAAAGTCTC
>fragment831
GTCAACTGCATCAAATCCGGAAGCCATCAAGATAACAAGCACAAGGCACATCAACTATCATGGTCCTGGTGAATGGTGCAAGCTACATTCATCACTGCTCAGGGGACAACCTACAAGAACACTAACATGCCATTCCTTGCAAACAAACTATTATGATGCATAACTCTACAGGGC
>fragment836
GTGCTTGACTCTTGCACTGCCCTTTGCATGATCCTATGATCCTGATGAATAGGATCAACGGCAATACTGGACATTTGGGTTGGTCTATTTCGACTACCAGAAACTGAGTTC
>fragment842
GCTTCATGGAGATGGTTCCCGAGCAGCTTTTCCAGTATTAGCCCAAGATCACCGTATAATATACGTTCTTCATGCTAATGAAGATGGTCAATTCATATTAGCAATTGTCTGAATGACAGTTTAAATGTATAATATCATATAAACTTGTTTTGATTCACTTCACTCTGAAATGCC
>fragment849
GGAAAAATAGAATCTACGCTTGAAATACCTCATTTTCTAGCATGTCATTTTCGGCGGCGTCTACAATCCAGTCATCTAGCAAACGCTAAACTGTACAATTGATCGTATATACTCCAGTTATGCTCACAACCAAAAGACGAGCACGTCTGACTTAAAATACGCACAGCAATATGC
>fragment860
GCACGAGCCAAACACCACAGCTCATACCTGTAACCCTTGATGCTATTCAAAGAATCTACTATTATGATACTGTCTTTCGACACCGATCTATCAACTTCCGATCTCAGCACTCCTCTTAAATTCTTCT
>fragment861
GGCATCCGTACCGATCCTAATCATACATTAGACATGAAATACACCTGTCAGTTACTTCGCGATATTCATATCTAACACTCACACACATAGATTAAAACATGAATTTCTTTTATGGGAGAAGTTACCTCCTCCATCAACACCAAGAGCAACAGGGCACAATCCGGAGGCAACAAC
>fragment881
GTAATGTTAGTTGCTTGTATGTATAAACTGTCTGTCTGCTTACTTATTCAACAAAAAGGAATTTCCCGGTTCATTTCCTCTCTAGCAACCGATGCTTAGCTTTCTCTGCAAACTTTTAAATTTCTTCAATAGAGACTACAAGTTCCAGGGTTCATGTCAACATATCATCTCGAC
>fragment887
GATCCCCTCATTTCTGAGTTACCTACTCTTCTAGTTGACTGTCTCTGACGTTCGCCTCTAGGAGTATTTAACCTAATTATCTTGTCCATAAAGCAGCAGGTAAATAGCCTGAACATAAATCATTAGTACAAGAACTATACTACATTGTTTTAGCTCTTACCGTTTTGTTGGTAC
>fragment890
GTCCAACATCGCAATCTAGTGAAATTGTATGGGTGCTGCATTGAAGGAAGCCACTGCATTTTGGTTTATGAGCATCTTGAAAACAACAGCCTTGATCAGGCACTTTTTGGTAGGTTTTATAGAAACAGAATACTC
>fragment891
GCTGGGAATCGCCTGTACTTGTTTAATGTGACCGGAAGTGGTAAGGATAAGTAGACTCTTTCGGCATGCTTTTTACTATGAAAAAAAAATATTCAATAGCCATAAC
>fragment897
GAATTTTTCCCAAATAGCCAATTTATCACAGAAGACATCAGAATCCCCATCCCTGGTTTCGGTGCCTACAACTTTAACCTCTTCAGATGCTCAAAAGAAGGTACCAAAGTGGAGCACAAGATGGATTTGCCTCCAAATCCTAAGTCTTTCTGTCCTTGTAATAGCACTAGCTGC
>fragment904
GATGAGCTTAGGGATGATGATGAGTATGAAGATATTTTGGAAGACATGAGGCTGGAAGGCGGAAAGTTTGGTAAATTACCATCACTCGACAGAAGCCTCCCTAACCTTCTAACTGAATTCACCTAAGATTTGTTTTGTTGTCTACTTATAAGATCTATTTGTTTTTCACTGATC
>fragment915
GATTGATTACAAAGGAATACATCCTTATCCATGGACCTAGTAGAAACAGAAAAATAAGATTCTTTACACACCCAAGAGACTGTAATTAAGACTGAAAGACTGTTTTTCATGTCTTAGAATCTCACGACTATGGAAGGATAAGATATTAAACCACATGATGAACAAGTTACTATC
>fragment916
GGTTGACTAGCAGTGCCACCATCTAAATCAGATGCTCTCATATCCGACTTATTTAATGGTCTATTATCTTTCTCAACATCTGTTTTGCAAGCCAGAATCTCCAATTTTTC
>fragment928
GTGCAGATGTGCATGCGATCATTCTTTGACCAAAAATTCCTTGTCAACCCACAAAAATGATATGTTGATGCTGATTTCATTCCAGTGATTGTAAGCCAAGGATTCTTGAAAATCAGCAGCCCACATCATCTGCATTTGACATAAAACAATTTGGATATATACAAATATACATGC
>fragment933
GGCGTATTTCGAAAGGATGTAGCTGGTTTAGGAACTATGGTGTCAATAATATCTCAGAAAGATCAATTCCTTGCATATGACCTAACTTGGAAATTCAGAAAATTCATCTGTGGAAGATTTCCAAATTCTGGCTGACGATGACAAGATAATGGAGCAGAGTTTGGATAATGACCC
>fragment941
GCTCTCTAGATTGAACAAGATGCAGCAAAGGAATTTGTGTCAGATAGCATTAAAAACATTAAAAATTGTTCCCAGCAAAAATACTAGTGGTACCTTCCCCTCATAATATCCTCGCAGTAAGTAATTTACCACACCAAAATCAGCAGCAGAGACATACACAAATCGTTTCACACC
>fragment952
GGAGGATAGAGAGAAATTGGTGGTTAGGAAGTTTAAGTTTGAAGAGCCACGGCCAGAACAGATTCAAGATCTTGAGGTTTGTACCTGATGATATGACAAAGTATCTTAGAGAGGATTTGCATAGGCGACTTCTTAGTTCAGATTTTAAGAAGCAAGTTGAAGGGCTTGAGATGC
>fragment966
GACGAGCCCTCTCCCCTTGTCGTGATCCAGGCCTGGTTCGTGAACCTCCCAGTTTTCGTCGGATTACTAAAGAAGGCCGAGGAAGAGTGGTTTCTGAAGTTGGTTTTGATTCTTGCAAGGAATTGGCGTCCAATGCTGGTGCTAATTCCTCTTGCCATGCCTTCACTCCTCTGC
>fragment968
GCTCCTGCCCTGGCTGAAGCACTCATTTCCGGGCTTATAGAACAATTGATGGGAAAACAAGAGTTACAACTGGCTGTAATTCTCCAAGAGGACGTGTTGGATGAGCGGGACACCGCCATTCTCAAAATCAAGATTCAGAAACTGGAATTTGGAGTTTCAGAAAAGGTACGCTTC
>fragment982
GATTTCGGTATTTTTTCAAGCATGTTAACCCACGTACATTATCGTAGCGATGCATCACAGAAAACCAATGTGTGGAAGATAGGAAAACCCAACAACATGGACC
>fragment985
GTGAGACATGAATTTGAAGATCTTTAATATCCTCCAACAAATTCCTAGCAGAAGAGCCGAAAGACAAATGCGGGACTATGCAAGTCCATAAAGTTATCTTC
>fragment997
GGAGAGTTCTTTTTGTGTTGTTTAGACAGGGTCCCTGAAGGAAATAACAATTTATCACTTACACAACGTCTGCAAAATGACCGGTCAATAGTATACATATTAGGTTCCGCAAGTTGCTGAGCTGTAAAATTCAAACAAGCAATAAAAGAAAAAATCCATTTTCCAGAAAGGAAC
>fragment1004
GCATTCAGGCGAAGAAAAAGAAAAATTAGGGGCATCAACATAAAGAACTTACCACAAGCATATCATCAATGTCCCTCCTCCATCCACCTATAACTCCATGGTAGGCATCATCCTACTGTGGTCTAAAAGAGCTTATTCTTTAAAAGATTGACCTCTAACTTATAGCCCTTTCTC
>fragment1024
GTGAAAACACCTTCTTCGATCTTACTTCCCGCTTAAGTGTATGACTGAGCGTGAATGGATTTCAAAATCATCGAAAAGATCCTCATTGTTACAATGGATCATTCATAGAATCAGCTCACCCTTCTGTAATGCTGAAGTTGCTTGTGATCTGAGCAGAATCATACAAATTGTTGC
>fragment1026
GCTTTTTTTCTGCATGGTGGCCACTGTAATTGCAATTGCATTTAAATGGGTGCATATTGAGTTTTACTAATGTCCGTTTAAAACAATTAATTTCGTGTATGTACCATC
>fragment1028
GTCATAGAGCGCATTCCACCTCCTCCTGGGAAGAGCAATTCACCTTTGCGCATGCTTTTATTGGATTCATACTACGATGAATATAAAGGAGTTATATGCCATGTTGCAATTGTTGATGGCATGTTGGGCAAGGGGGATAAAGTTTTATC
>fragment1032
GTTCTTGCGGTTTTTCTGTACTTTCAGAAAATCGGGGAACAAACCACCAATTGCTTCAAGGATCTGACCGAGACTGTTTTAGAGTTTGCGTATTGGGACATGGTCTACTTCTGCACCCACCTTCCCAAAATCTAATGGGATCATAGCCAAAACGTTTGAAGAGCTCGAGCCCCC
>fragment1048
GCAATGGACCAGTAACCCCAAGGAGAAATTTCCCAACTAACATCACCATACCACGGTACAAATTCATAAAACTTTCCACCATAGTGATCTGTTAATCCAGGTAGTTGCCTCAACCCGCCACCTGCGGTGAGTGCAACTTCACCACTAGCGCCTTCAAAAACATTACACTGAACC
>fragment1053
GGCATGATTGTGTGCACGCTAGTGTAAATGGTACTGACATATGTATGATTTTGATAGCATTCGGGCTGGTGGTGTTGGAGTAAATCTTCAAGC
>fragment1064
GCAGATATGGCCAACCTGTAAAAGTTATCATAAGACACCGAGATGACACAGGACAACTAACATTATCGACTACAGAGAGCCAATACAAATCCAAGTTAGAGTACCTAAAAATGCAAGCATATTCAAACTGTAGAAGAAAGAAACTTAATAAAAAATAAGCTGTTACCCAATTTC
>fragment1068
GATTAAAAAAGATGAGTTTAAACAAAAATTATGCAGAAATAGGTCACATATCACATAGATACTTGAAAACTCGCTACTCCACCAAGGTACGGCTTCGACTTCTGCCCCGCCTTGGACTTGGTGAACGTGAATGACTACGCCCTCTGTATATAAAATAAATAAATAAATCAGAAC
>fragment1074
GTGGTTGCAGACATAAATGAAAGATTTGAATGAGGAATAGCAAGGCAGTCTTACAGTCTTTCCAAGTCAGTCAACTTCCCGAGACTTAATGCAAGACTTACAGCTCTCTGAGCATAGTAAAGTCACCAATTGCCGCAGGAATTGAACCACTGAGTCGATTTCCCAAAAGAGACC
>fragment1077
GAAGATTCAACCCAGACCCACAAAGGAGAGATCTTTCCAAGATATAGATGTGAAGACTTAAAACCTAGTCAACCAAGTTATGTGGATGAGTACAAGTTTCACATTTGTGATTACAAATATAAACAGATAATACAAGATATAACATCTTGTTCATTCACGCTATCGAGGGTATAC
>fragment1085
GGGTGAGGTCTCTATTGACCATATTGGTCGAGACTGGTATAAGGTGGAGTCCAATGCTGAAGCTGATGTTTCTTTCGTTTTGGATAACAGACCCTGGTTTGTCCAAGGTCAGATTTTTGCCC
>fragment1094
GTCATAAGGCTTTGAAAATTCAAAAAATGAGAGGTTTTGTCAGTGTAATTGCGGGCATTACTTGTAATGAATGAAAAAAATATAAGATTTTGCAAGTTTTCTTATACTTTTCCATTCATCATGAGTATCGCCAGTAACTACGCTCCTTTTTTTGGATTTTCGAAGCCTTATGAC
>fragment1102
GGGCTCATGGACTCCAATGCCTCTGTTACCAGTGTTAAGAGCGATCGCTTTGGGAAACAAGATTTTGGTGGGGATAATGTCTCGATTCTGTCATTAATAGAGTTGAAGATCACGGACAAAGCTTGTCGGAAATTTTTGAGATACCACTTGATTTTATTATTGACAAATGCCTTC
>fragment1104
GATAATAAAACTTGGAGATGGAGCCTGTGAAGCAGGAACTCTGGAATTTGCTTCAGTTTCTGCAAATTCTCTCAGGATTGTATCCACCTCTTCCACAACCCCTAGTTTTCTAAACCATGCCGCCAGTGTTTC
>fragment1107
GTCATCAAGAGACTTTGTTAAGCTAGCAATAAAAACAAGAAAAACTGGACTTTTTCCATCTTGCTGATTTCTAAGTTTTATCTTGAATTCCGAATTGGCAATGTAATGTACCCTAATTAATTTCCATGATCGTGAAACCTTGCTGATTTATATGAGCAAACTTAGCTCAACAAC
>fragment1115
GTTTAGACAAATCTGCCTTTGAGATAAGTAGGAAAAAAAAATCATTTTGATGGCTGATGTTGAAATTCTTCAATTTATGTTTCAAGCAGAGCATAATCGATGCGGTATTCGTTTTTGTTCTAAAAATTATCTTTGTTTGCAGCCTATATTGGAAAATCAAGTATGTAAGCCGCC
>fragment1119
GAATACTGTTTTAATCTGATTCTCTGGCCTTTGACATATTCTTAGGATGTGACTGCTAATGGAGTATGGAAGTTATGTGACTATGCCCTGAACATTGAAAAGGGTGGAAC
>fragment1120
GGGGAAAGTTCACAGCAAGAGCCTCTCCAGGCCTGACATCAAGCATGTCCTGTGTGACATCAGGTGCAAAAACTGGCACTCCATGAAGTCTTGCTGCAAGTGCTTGAAGGAGAGTCACCCACTGGGTTCCCTGAGCAATCTGGAAGTCTATAATGTGGATGCGGTCCTCATTTC
>fragment1127
GGAGGGCTCCCTTCTGTGTCGTCAACGAGAATCACTGTCTGGGCTTTCCTAAGTGCTGTGAAGAAGAACAACACAGCGATGAAATACCCAATCCAATACCAATAATCACCACTTGGTAAGCTGTGTGATTGGAGAACATTGTACCCAATAGTGTTATCACCAATGGCAGATTTC
>fragment1135
GCTCCGGGCATGAACCACAGTCTAATCCCTTGCACTATTTGGACTGTTGTTGTTGTTGTTGTGTAATTTTGTTGCCTACCCCAACTCCAAGCTAAAAAGAAAGATTGATACCGACGACACGATCTGTTCTGTTTGAATATTAACAAAAACAAGAGGAACCCCTGAAGCAACTGC
>fragment1142
GAATCTGTACCTGGAATCCCCACAAACCTAGCTCCGACTGGTATCTGCATAATCATTGAGATACAATAAGAGAAAAACAAGAAAACAAAAACTTCCTCTAGAGTTGTAAGACCAAGTTGGATGTCTGATATACCGAATTCACTTTGTCTGTCTTGAAGCTCCGCAAAAAAATTC
>fragment1144
GAGCCCTACCAGTGCCTTTTGAAGCTCCGGGGCAGCTATTCTTCGATTTTCAGCCACCATTGTCAACTGTAGTATAAGCATGGCCTTCCTCTCAGAAAC
>fragment1159
GGCTTAAATCTTCTTGGCAACCACCCAAATTGATTCAAACTCATGTCAGGTCCTGGTATAACTGAGTCAAGAGCTTTGCAACCCCACCTTTAAACCAGTGGATTGAACTTGCATCACCGAAGCGAGGCATTACACCAATTCTTGCATATCCTTCCTGATTGTACTTTATTAATC
>fragment1160
GTAAAGGTTGAGCAAAAGTGGCCCACAGAGTCTGAAACAATGTTCTTTCCAGGGTCACTTTATGTGCGTCGTTTTTCTTCAATGCTGAGCACTCTGGGAGCATGACGAAGCCCGGATGACACCCACTTCATGGCATTGAAGAAAAGGATTAAAGTCCAGCTGTTCTGATTCTTC
>fragment1164
GCGCTTCTCCAATGAATTTCCTACAACATGTCACTTACAACTCAGAGAACAGCATGAAGAATTGTAATAGTAATGTGTACTATGAGCGCATGTTATGGAGGCATTGGAAAATATGGAGCAGCAGGGTGTTGAGGATCAAGATTCAGTTCAACATGAGGCCCAGGGTGGAAGAAC
>fragment1168
GAAAAACAACCATTGAGGATAGAGCCATACTTAAGGATCTGGATTTTGATTTTTGCTTTTACCTGGATCCATTAGTCCGAGCTCGGCTTATTTTATTTTTTGGTTAATTCATTACTTAAAATAGAAGTTTGGAAGAAGTTTTGAATGAGCAAACTTTTCTTTTCTGTTATGTAC
>fragment1169
GTGGAAATTAATTCAAGACTAATACCAAATTTGAAAACATTGCATACTTCTCTACATTCAAAGGTAAGCAGATAGATATTTCATGTATATTGTTTCACAATTGCGTCATGCTCATCTTGTTACGAGGATAGGCCATGCTTGATATCTTGTTTATCAAAAGCCTTTTCCTTTGGC
>fragment1177
GCTATCTTCCAAATTCAATTGGTTGTTATGATGGAATGTATTAGTGGCATAAGCAAGATGAAAGAACTCTGAGTGGAGAAGTTGACTAAGCCCGCGTTCAAATATGAAAGGAAGTGTATCAGGTGTATGGACAGGGACCACATTCATCACCCACACCTTTTGTTGCGAGAGGGC
>fragment1181
GTTTCAACATGGAAGACATGAAATTTGTAGTATTGCCTGCTATAACATGAAAGCTACACTAACTACCAATCACGACTAACTATTTCATCATAGTAAATAGAGCAATGGCCGGTAACAGTTGGATTGGGTTCTTACAAGAAAATACACCCTTTTGGCTTCAGTCTTATCAGGTGC
>fragment1182
GCATGCTGTAGAAAAGAATTGCTGTCAAAGTCAGAACACCAGCTGAACTCGTGTGCATGTGAGATTTAGTGTAAATGTATGCGCGTGCTTTCCTCCTCTCTGAAGGCCACTTTTGGGTAAGTGCAAGAACACGTTTGGATGCATGCAAACTTTTGTTGTAATCTATAAGTGAAC
>fragment1185
GAGGGTTTAAAGGTAACGAACGCTTCAATTTAGATATCCACCCTGTTTGTTATCTCCATGTTTCTCACGATAGCCCCCTCTACAGTGGTCATAAACTCATAAATAAAAAGCCTTATTTTACAAATCATTGCAGAGTAAAAATGGTGGTGTAGCAGCCTGGGAACCAGCAGGAGC
>fragment1197
GAGAGTCTAGAGATTGTGGACAAATTGTCGAATTGTATATTCTGCTACAGTAACAGTAATAACCTGGTCAGTTATAAACAAGACCATTTGACTTTGCAAGTCTAATCCATGATGCTTACTCTTCACTCCCCATGTTACATATTGAACCCGAGTTAGCACTGCCACCTTCAGTTC
>fragment1206
GGCCGGGAGGTAGCAGCAAGTTACTTCGGGCTTGCTAATGGAACGGCAAGAGGTGGTGTCCCCGGTGCTAGAATCGCTGCGTACAAAGTTTGCTGGTTGTCAGATTGTGCTAC
>fragment1209
GCATGTTGTCGAGGTAAGCATTTACTAGAAAACCTCATTACCTCATTAAGTCATACATAATGAGTCAGACTTTTTCCTTTCTGGGTTTTCTTTCCTTTTGTTCCCCTAAAGTTTTGTTTTGATGAAACAGTATTAGCTTGCTGCATCATATATATACTTCTTTTCATAACGTGC
>fragment1210
GATCAAACAATGACAAATTCTAAACCCGAAATCAAACAAGTAATGTATGTGCATGATGACACTTATAATCTACAGGGGACAAAACAAACGAAAGGATGGCACATACCGTTCCACCTCTTAGCAAGACAAGTGGTAAAAGATTTCCAACAAAC
>fragment1211
GGCCTTCGACTAAGCCCTTTGTGATCTTCAGCCTATGTTATGGAGCACTTTGGGCCGATGTGTTCAAAGATATTTTAGGTACTGAGTTTTAATTTATTTAAAAAAATGTGAGATTTCATAACGGATTGTCTCCCTCCTTTCATCTGGGCAATTTTTGAGGTGATCATTTGCATC
>fragment1219
GGTTGAATTTCGGGCCGCATATTCTCCTGCTTGCATACGCTCAAGTCGGTGCTTTCCTGAGCTCTCAATTACGTATGTATGCCATAATTGTGGTTGGTTGCAAATACTTATTGGCAGATATTCCAACAAAAATTTCTCTTTTGGAATAGTTGACCTCGGACTCTTCCCAAATGC
>fragment1235
GCTAGCTCCTGGCGAGTTTTTCTTTACTACCTTAAAGGTTAGATTGAGTGAATATCTCACCTGTCCATGATATATTTAACATGATTGTGTTTTGCTCCTCTTTTGTTTCCCCTGTTTTCATTTTATTATTTCGGGAGTAAATCAATTAACAAGACAATTCTTTTGATTGTCCAC
>fragment1241
GGAAAACATTAGAAATTTTGGTTTAATATATTGGAAAAAAGAAGAAGAAAGAATTTTAAAAACATTTACCAACCAGGCATATTGTACCTCAGGCATCGGATGCTTTGCTCTCTCCTCTTCTTC
>fragment1246
GTACTTGAGATCTGGTTTCCTATTAGTTTTGTAAGATTTTTGTGGATTACTCTGTATAGTAGAGGATTAAAAAGATGGCTCCATAACAAATGATGGTGTCTGGAGCAAAGATCACATAACTGCTCTACGTAAAATTTGTCCAATGGTCAGCAATGAGATCAGCTCTGAGACTTC
>fragment1249
GCAGGAGATGGAGCCATGTCTTCTTCCTCAATTGGAAGTGTTCGCTTTGAGCCCTCCAAAGCAACACCAAGGATAATATTCTCTTCTTTAGACGTCATCTTTGGTGGAGACGCATCTTTGGAATCAACTCCTGTTGTCTCTTTCCCTGCATTTTTTGTACTCTCATTCTTGGAC
>fragment1250
GGAACGTTACGCCTCTGAGATGGCCCTAGTTCTTGAAGGCGGCGTTCAAAGCCGTTGAGCTTATGGAAAGGAGTTAAAATTCCTTTTCCACACCAAATTTTACAAAACACAAGGTGAGAAAGATTGAACCACTAGGTAAAGTTCAAGTGTTAAACTCACTGTTTCAACAAAGCC
>fragment1264
GTTTTGAATGGTGAAGGGTCATTCGCGCTGGTTGAGGTGGAAAAAGATGCAGTGCCTATCAACTGCGCCCCTATTGTGTCATCCTACGAAAGTCTAGTGTCCTTGAATCTTTGGCCAGCATCAGCCTTCCTCGGGGTCAAGGCATCTGCACAAGGGTACCTCTTATAATGAGGC
>fragment1268
GGAGCTTCACCAGTATCCATTGATGGAACCGCAGTCATGGACACAGGAGGAGAGCTAAAAGCAGTTTGAACAGGAGCGCACAAGGGAAGATGGAAAACCTCCAGGGGAGCATGCCGGAGAATCTTCTGTATTTTCTGCATTTGCATAAGGCCAAAATGCGGCTGCAAAGCTAGC
>fragment1274
GTGCATGCATGAGCTCAAGGAAAGTATTAGCTTGCCTAACCTATATGTTGTGCCCACCCGTGTTCTAGCCTAGAAGATTCATTACAAATAATTAACCAATCAGGAAAATGTTAGATCGCATTAATGAGCAGCGTATTATGCATGAGCCCAAGGAAATAAGCAACTTACCTAAAC
>fragment1279
GAATCATGAAACAGGCCCAGCAGAAGCAGCCTATTGTGATCATTACGGCACCTTTGATTGAGCTTTGGAGGCTTATAGCCCCACCTGTTCATGGCTAGTTGTTCCTCTGGTCCAAAACAAATCTAACAGTGGCCCCTTTACCAGTGTCATGATCATGGCACCTGCAACTGTTGC
>fragment1283
GGCGGACATCTGAGTTTCATGCTAAGGGGTGGCTGAAGTGCTGTCGCAACAAGTGGTAGAACATGGCTCATAGCTCTATATGACTTGCATGTTCACAACTTAGTGAGTCGTACAAGCACACATTATCCAAATTATATAATGGGTTTATACCCTAAATCAAAGCTCTTTCCTCTC
>fragment1294
GTTAAACGTAATAGAATTTATGTTTTCAAAATGACCTTTATTTTTTAAAACAACTTTAAAGTGTTTTCAGTTTTTGTTTCATTTTTTCATTCACCTATCTTACATCACCACATATACATTGCACTTTAGTCTCAAAACTCGACATTTGGGATCTCCCGACTACGTACGTTCAGC
>fragment1298
GAATTTTAACCCAATTTAAAAGTTTGTTAGCATTAGCCACTGAATATTTGATTAAACGTATTAACGTGAAAATTGTCAGAATTGAGCAATGTGACACGAGAGATTGACTTTCATTACC
>fragment1304
GTACTCCCATGACATGTTTTGTTTTGGAATTGCATTCCACATCTTGTATTCTTAGTTTTCGTGTCTGATCTGGGTAAGCTGGCAGGGTTTACTTTATTTTATTTATTTATGAGTATTTCCTACTTAAGAACTCCAAGGTGCCTTACACAGAAATCTATATGTATTCCTGGCTAC
>fragment1305
GCTCTCAGAGCTGTTGAGGAAATCATTCTATGTCAAAATATAAATAGAAACCACAAGGAATGTATTGCCTTGGGAAAGTGGATAGAAGGAATAAGAACATATTTAGGAAGAACTAAAAAGCAAAATGGAATTTACCAAGATTAGGGACCAGAGACCCGATCTCAATGTCTGCAC
>fragment1311
GCTCAGCAGAGACAATTTGAAAGGCAGCACAGTATTGAAAAATCCATTGACAGTCCATTATTACTCGAACAAGTGCAGCCTTGTACTTCGGGTTTGTTAGTGGTCTTGTTCCTAGAGAAAAATCGATGACCTTTGAAAGGATTCTGTTTCGTGCAACCCGGGGTAATGTGTTTC
>fragment1323
GACTATGACCACAGGGTCGTTTTGTTTCACGCGATGTTGACCTGTTAACAGTTTCATTGCAATTCCTTGTGTACATGGTATTGAACCAGACTCTGATGTTTTAATCAAACAATCAGCCAGCGAATCCTGGTGAGATTTACTAACAGGACTCAAAATCCAGGCAATGTACCTTGC
>fragment1332
GCTGATTTCAACTATGATCACGAGCATCTAGGCACAGGCCCTCAAACACTTCAAGAAATTGCCGAGCGTCGTCACCCATTTTCCTCATGCTGTTGAAACCATTGCAAAATATGCTGAAGTTGTAAGGCCCGATTGGAATGGAGTCAATGTACTGCTTCTCAAAGCTGCCCAGGC
>fragment1333
GGATCGTATTTCACAAAGAAGATTAGCCCCAGTAGTGACTGGCGTTGATCAGCGCCAGTCGAAAAGAGTGGGTTTTAATTTAAATAAAAACCATAAGCTTGTTTATGAGGATCTCGCTGGTGTTGTTGGGATAAGGAGAATAGATTCTGAC
>fragment1339
GAGAGGTAACGCATGACGCATAATATAAAGGTGAAGTGAACACCTCGCAAAGCCTCTGAAGTGTAAATGGAGGACCTTCGGTAAAACTATTAAGAGC
>fragment1356
GCTGGGGTGCGCATAAAAACGGACAAAGGTAGAGGGGGCTACATAGCAAATATTAGTATAAGTGACATACTGATGGAAAGGGTGAAGAAAAGCCCCAGAATTGAAGGGCATTGAGGGTGCTTCATTTGAAAGGATATGCTTTAAAAATGTCACAGTACTTGGTCTTGCTCCATC
>fragment1361
GTCACCACACAAATGAGCCCTCTGCTATTGTATGGGATATTATTGTCTATTTTAAATCTCGAACTACAAGCACAGTTTGTCTAAGTAAAGTAATCACCAATTAATGCTAAAGCCCTCCAACTAACTAGTACTCCAATAATGAAGGAAACAGACACTCCACAGCAGATCATTAAC
>fragment1370
GGACCAGACAAGGGACAAATAAGAATAACAGGTAAAGGAAACAATCAACTGGAGATCAGGAACACTCACAACTCATTTTATTTACCAAGTATACAATCATCACAAGAACGGTGATCAAACCTCATCCTCACTGAACCGTCCTGCATTGCAAATTCGCTCAAAAAGTTCTCCACC
>fragment1389
GTTGTAAATGAAACACTAAATATAAGCTACAAGAGTCCTTGCAACCTGAAGATTATTATTTCAGGCAGTATGGCTTGAGGCAGATTTAACGTATCGAGCAAGCGTCTTGCCTGCATGAACTAAAAGACAATGGAGATGAACCTAGGAGGTTAAAAAGAACCACACCTTTATGCC
>fragment1396
GCCGACTACTCTTGAATCACCAACATTTGCAACAAAAAGCCGATCACCTAATAGCAAAGCGGTTGATGCAGTTGAGCCAGCGTCTCTCTGATAACCCTTCTCCTCATTAAGGTAATCAACATCTGTCTGTTTAAATACTTCAAC
>fragment1398
GCATACTCACGAGTTTTGGAGTCCCCCTCCCCATACAATCCTTTGTAGCGTGCAAGATCACCCAAGTAGATCAAACATCGGTGGCACTGAAAGGAATGTTTTAAACTGCAATCTTATTTTTGTAATCCGATCAGGCCGAGCAGGGCCCTTCACAGCCTGAGATGAGTTTGAACC
>fragment1402
GATAAAATAGACTTGGACTGAATGAATAAAAAATACAGCAAAATTATGCCCATATGTAACATGTGAGGATTACACCCCAAATATCAATGTCTCTGGGAACATCACAAAGACTAACGGGGAAATCGAGCAGCCCTTCTTCACACACATAACTAATCCTAGAAACCCGATTGCACC
>fragment1413
GAAGAAATCTGGGCATACGATGCAACTTGGGTGCTAGCAGAAGCAGTAGAGAGGGCAAGGATTTCGCAAACAAGCCAGGAAAACATTAATATATAAATGGGAAATTGAATTCATGTGCCTTTGAGATGGTAAACGTGATAGGAAAAGGGCAGAGAGGGTTGGATTTTGGACTTC
>fragment1427
GCCGTTTTATACAGAAGTTGTTTAATTTAATTTTTCTTAAGATACATAATGCTGTACTACATTATTTATTTCCTAAAGCAGCCAATATAAGGATGAGATATCCTGTGATGAAGTTTGGAGGTCAGATTACATATAGCAGGAC
>fragment1428
GCTGCTCCCTCAATGCCACAGATAACTGCTGTGCTTGCAACTCTTGCTGCTGAAAACGAAGTTGCAGCTCTGAAGGGTGCATATTCCTTCCATTGCCCATAACCAGAATCAGACATCTGTTGATGCAAAAATTGATCAAGGAGCAAGTGCTGAGTTTGAGATTGCTGTTGTTGC
>fragment1445
GAAATTGGGAAACATATTACAATGCATATTCTTGTGAACCAACAACTAATGCTCCAGATCACCCAAAGACCTAATTGTCCAACTAACTCATCACCCAACTGTGAACTCTCTTCTTTTGGTACTTTAACAAATTGTTTACCACGGGCCACACGAATTCGTCTTCCCATAAGCAAC
>fragment1457
GGGAAACCACATGCTACTCAAAACTCATATTTATGACTTAAGATGCGAGATAAGAGTACTTGAAGACACATTAGTTGTTACCTGTAGCACTGTAGAGAGGGCTATTGTGAGAAACATGGAGATAACCAACAGGGTGGATATCTCAATTGATGCGTTCGTTACCTTTAAACCCTC
>fragment1469
GCTATTGCTTTTCTCCATTGAGTCATCTTTGTTTGGTTGTTGACTTTGTTAATATCTTTTGAAGATCGCAAAGTTGATGCTCGAGACGCTATCTGGTACCATGGTTCCACAACCAGTGAATGCTGATCCACCAAAGACAAAATTGGAAGCTGCCAAACTAGTCAGGAGAAGTAC
>fragment1474
GTCATATCCTTAATTAGCTACAAAATGGAATTACCAATTGGAACTTATTTGCATCTGTAAGCATCTGACCCTTGGACCTAAGGAGGATTAAAATTGAATTAGAGGCATATGAGGTTGAAAACATCAAATAAGATGGGACATACCCAAAGGCGC
>fragment1475
GTCTTTCATTTTCCCTTGTATTAAATATTAGAAACTCATGGCTTGATTTTACACTGCATTGGCTGATAAGTTTCTGAATTGGTTTTAAGTAATCAGGCACATGCTACGGAGTTCTAATTGTATGTTTCTATGAATCATGAGATGTAGATGTAATCAGGAAGATAAAATTTTGCC
>fragment1481
GACTGTTCATTTGGCTTTAAAGATTCAGTTGGCTTGATTCTTCCACCCATTTCCTTAAGCTGAATAACAAGAGATAAGTGTAATGTGTAATAATAATCAACAAAACCCATTGATAAGGACAACCATAGTCTCGAGGGCATAAAACATGGGACTATATTATGCCTCTTTCTGAGC
>fragment1490
GCTTGGAATTTTAAATCCTTGTCTCTCTGATTCCATTCTTCAATAGAGTTTCGCAGCACAACATTAGGCGTGAGCTCTAGTGATGAAAGCTCCTGTC
>fragment1515
GCTTTGGGGTACAGTTATCTCCAGAGTTGTTAGAGCAAGATGAATGTGGCCTTTATTTGCAGCAGAGCAGCCCTCCTAACTGTGTCATCATAAAGAGTTGTTAACAGGCGCCGTTCCGCATGGACCAGTTACATCCAGTTGCACAGATAATGGAACTATCATGGCTGTACACTC
>fragment1518
GCCTGTGGCAAATTGAGCCTGAGCCACTAATTTATTTTTCACATTAAGATTGGGGTAAAGTAATTCCTCTCAAAGCCTTTAAATTAGACTCCCTGAACAATGCTAGAACCTTTGCAGATCTTAAGCCTCTAAAAGAGAAGAAAATTAAAGTGATTCATAATTCTTTGACAAGAC
>fragment1534
GAAATAGAAGGTAGTTCTTCATGGTGCGCTTTTCCAACTTTGGATGCCCCCAATATGCATTCTGGATGACAACTGTCATGAGAAGTTGATGGTGTATAGGCCATCTGTTATCAGATGGACTAATGGGATAAGAAATTACCAGAGAGATTTGTCATCGATTGTTGAAACCTTTAC
>fragment1542
GAAAAATTCATGTTAGTTCATCCAAATCATGAAACCATATCGAGCAGAACTAACATCTCATCCTCAGGAGAGCATGTTCAAAACATCGTTCCAGTTTAGCGCAGGGGCTGTACAGTGAAGGGGGCTTCTTCACACCCTCTTTGGCTTCTTTGCACCTCCTTTCTTATCTGCTTC
>fragment1549
GAAAATGAGGTAACACAAAAAATAAGAATGAGCAAGGCAAAATTCCATGGATATTGATACTAACATTACAGAAAAAGTTTTGATAATCCCATACTCCTTTATCTTTGCACCTAGTTCTTCAGCTGAGAAGTCGTCTAACATCGCAAGTACATGTTTAAGCTCTTTGGCCTTCTC
>fragment1559
GATACACACACACATGCTATTTTTTTCTTTTCAACACAGGTTGCTTCTTGTAAAATTGATGGGTAACTGTATAAAATTGGTTTTTAAATCACCTTCAAGAGCAATCTCATGCTCTCAAACCATCTACAGATTTAGGGTTCGGTACTGAAACTGACGTGGCACAGTGGAATGTCC
>fragment1570
GTAATTAAGGTAATCATTTAATAGAACATCACGCGAGGAAATACATTGTATTTGGATATTCGATGTGTTTCTGACTTGCCTTTCCATCTCTCTCTCCTTCCTTTGTATGGAGCTAGTTTAGCCGAGGGATCATATTTTTTCACATTCCTAAGTTCAATCCTTTATATCTTTGCC
>fragment1574
GGCTATGCAGGAATATCTTTTGACCAAACCAAGCTCCGAGTATTGCTAGGGGATATTCTGCTCATGGATGGTGGGGAACCACAATTATTTGACAGGTAACTCTTAAGGTTTTCTTTGTGTCAAGCACATTTTCCCTTTCAGCGTGTCATCTTTTCCTC
>fragment1576
GCTCCAAACCCTAGAAGCCGAGCTCTCGACCAATCGTGGCAACTACAATGGTCATGTCCAATACATAAAGATTTTGAGGCAAATGGCTTTTGTTCAACAAAATGATCCCTCAGTAAGAGAATGTTAGTCTGCTGGTATTTTGAAGGCAAGAAACCTATTTGAACGGGCTCTTAC
>fragment1584
GTAGTATACAGAGCTCATTGGTTTTTACATGCGTACCTGATGATTGGATGGATAAGAAGCGGCAAATTGCGATATTTACTACTGCAAGCCTTCCATGGATGACGGGAAC
>fragment1595
GTTTCAGCGGGGAATGCTGCATCTGGCCCGGGGATTTCTCTTAAGGGTAGACAATTGACCGTATTGCAGGCTTTGGATAAAAAATCGTCTATTTTAATGGATTATCCTGAATGGTTGGCATTTTCTTTCCTCAAAATGTTAACAGGAAGGCCTTATTCTTGAGGGAACTCCAGC
>fragment1614
GCAAACCTCGCCAGTGGGAAAGTACGTCTCGGGGTTTGCCGGGCATACAAGGACGTGGCAGTAGGTAATGGAAGTAGTTGTGGAGGAAAAGATTCTGGTTTGGGGTTTACTGTTTCAGTTCCTTGGGTGTGCAATACGTCTCTGGTTGTC
>fragment1642
GTTTAACGATTTGGTTAGTAAAAATCTCAACCCAAGGTGCAGAGAAATGATAAGTTGGTTGAGGCAGTACATGAAATGTGCAAAAACACCTGAATTCGAATCAATAATAAGTGAAGGCAATGGAACAATCAGCCCAATATGACCTAAGGCTTGGATCGCCACTGAGGCTAGTGC
>fragment1664
GGACATAATCGCCCAACAACAAACACATGAGAAGAAGCATTACATAGATCTTTTCTTCCACAGAGGACAAATTGAGGTCCCATCAACACTAGGTCTAATTGTTTCTAGTAAGCTTAATTACATTTTCTGCATACCTGGTCACTATCCCGC
>fragment1669
GTGAGCCAGAAATTGATGTATTTGAAACTATTGACAAAAGAAGACGGGAAGAAGAGATGGTATTCACTTACATTTGCACTCAATGCTGTCTCTTTGGTTTTACATTGCATAAGTATCCTTGTATATCTTGCATGCTACCTATTCCTCTGATGC
>fragment1674
GTATTTTGTCTTAACACGTTTGTTATTCCAGATATCTCCATGGCAACAAGTTGACAGGGCCAATTCCTCCTGAGCTTGGCAATGTGTAGCTATTTGTAAGTAGCCTTATATGATACAAACCTATAGATGTAATAGTTAAATCTCTCTGACTGAATTTGCTTTACAACTCTTACC
>fragment1683
GAATATATATATATATATGAAATCAGTAATGAAGTTTGTAACGAAATGCTTGATATGAGCAACAACAAAGGAAGGGCAATGGACAGTAATGGACAGTAAATCTACAAAGCAAAATGATACAATAAAGGGCACTAGAAGCAAGCAACAGATGCAAAGTCATATATCAATGCATCC
>fragment1692
GTTAAATCGTCTTGCTCATTTCGACCCATAATCTGACTACACCTGGATATATAGAAGAAAAAAATGCATTAAGTCCAAATTCAACAGAGCGCCCAACAGTCTCTATCTTTTTCAAATCACCCCCCATCTTATTGTTTAGCATTGCAAACCAATCTGCAATCCATATTTTCACTC
>fragment1699
GGAAGATGAACGGTTAAAACACATATACTTAGTGTTTTGGCTCTCCATCTCATCATATACCCCATCCTCAACTGAAGAGTGCTCGTTTTCAATGTTCAAAAAGCTTACTAGGTTGTTAACTGCCTGATTTCCAATAGACTGTACCTGGGAGACGCCATCACCTATCAGATGAAC
>fragment1711
GACATTGGAATGCTTGAACTCCTCTTACAGTATGGAGCAAATGTGAATGCAACTGATTCAAGAGGTCAAACACCACTTGACCGTTGTTATTTAACTAATGAGCTGTCAATTTCTTTTAAATGCTTCATTTTTACCTCTTATTTATGATTCGCTACTGAGGGGTTCGACTGCATC
>fragment1716
GCAAAGACTTGAAGTACACGGTATCAAAATGCGTCGTAGTTGAGTCTATTGGCGCAGTGTTGTTGTCTCCACCATTTGCAGGACAACGTCTAGACCATGAGACTGAAAGCTGGAGAGAAGCTGAGAGAAGGCGAAAAATGGAGCAGGAAGATTTCTGTTTGCATCATTCAAGAC
>fragment1752
GGGACGAGGAAGCTATGAAGATCGCACTGAAATGCTTCGTCTTATTGTAGATCTTGTGGAGGCGAGTATTTATGCTGATAATCAAGACAAATTTCATTCTATATTATGCACGTGATTTTTTTTCTGATTTCAAACAATCATGTTGGCCTGAGATCTGGTATGAACTGTGATTTC
>fragment1754
GAGATACTTACTTTAAGTGAAGTCAACTGATCTTGCAATGCCTTATTGTGTCCCCTAGAATTGCTTAAGGTCTCCACAACAGTTCTTAGATCAGATTGGAGTTTGCTATTGTACTGCTGTAGACTCTTGTTGTACTCTTGTGCTCGATTATACAAGTCCTCAGATGAAGCAACC
>fragment1756
GGCCTATTTTAGAAATATCCACACCGTCAATAAGAATCTGCCCTCCTGAGGGTTCCACAATCCTAAAGAGAGCTTGGATCAAAGTGGTCACTTGGTATATGTGTGAACTGAAGAATTCTCTCAACTGATATCATTTTGTTTTCTACATTACACATATTCCATATCACCCAAGCC
>fragment1763
GCTATCATCCAATGCAATGGTACTATTTCAGATGGTAAGCATGAATTGGAGAATGGAGATGCCAACGAAAAACATAACGGCACAGATTGAACTGGAGAATGGAGAAGCGAAAGAAAACTTTGGCGCAGATCCAGTAGTTTCAGCAATGAAGAACCAAAGCCAAGAGACAAGAAC
>fragment1776
GCAACCCCAGAACGAACTAGCCTTCTTAACTTTCCTAAAAGAAGCATGAATTTCGCTAAGCAAAGAGTTGGCACCCTTCTGGAATTAAAAGGAAAATCTTTACAGATCAAAGAAACATAAAATGAAAAAAACAATACATCATAATAGTGCAAATATATTGCTTGATTGGAAGGC
>fragment1795
GAAGTTCTACATCAGAAATTTTGCATACCTTATGACAGAATATCTTTCTTCTGGTTTTAATTCTCCTGGCTCTTAGATCCAGTTCGGGTTATGAATTAATTTTATTAGCAAGCCTTGTTGGCATTATTGTTTGTAAATTCTTTTTGATTTCTCAGGGTGACAGCCCAAGTCCTC
>fragment1798
GTACACTCTCCCGGAGCCATGAGGCAGTCTTTCGCCTTCTGTTTTTCTGAATGAGAGATTTTTAAAAAAAAGCTTAAAGCCAAGAAAATCTTCGGTGAAGCCTCCTATATATGCCCATTTTGCATTATCCAACAGAACACGCACTCGTAATGAGAGAACAAATGACCATACATC
>fragment1836
GATTGTCACTTGAATAACAATAATAGCATTATATGTATCAGGACTGCATATATAACAGAGATTAAAATCTCACTAATAAGATCTTAAAACTGCATATAAGTATTGAAGGAAAAGCATAGGATGGAACGAATC
>fragment1841
GATATTACCGTTAAAACCTCCATCTGCCTACCGTAACAAATTAAATACTTGCGATAAAAGTACTTTTTTTCTTGCTTCTAAATGAGATCTTGCTTGGTGATGACTGTGTGCTAACCCTTCCTCAAATTTGTAACACAGTGATACATTGTACATGGCACGCACATAACCACCTTC
>fragment1848
GTTCAAATAATTGATGTCAACTGCTACTCAGTCAAAAGTTTTAAGTTTTAATATTGCCCAACCGATATAAACTCTTAGACTGGTAAACAATTTAAGTTGCAACAGTGCATCAAGGAAACCACCATACCAGC
>fragment1862
GCACAAGTAGAAGAATATGAAGAAGGCCAGATTCATTACCTAACTCAACCCTATCTATAATTATCATAAGAAATTGAAAATGAATATACGCCACACAGACCGGATTTGCTGTTAGCAGCACTCTGTTACTCGAATTTGATCCCCGGGCACCAACTACACATGTGCAAGCATGGC
>fragment1863
GAGAAATTTCATTTTGAAAGAGAAAGAACCTTCAGAAAATACTTGACCATAAGGATGGTATGACTGAGGGGATTCCAGTACATAAAGTGCTTATGTTACTAGGATAAACATTTTTCTCTATGTCAGCCACAAAGCCTGTAGCAGCCGCTGGACTAAAATCTGAGAATTCTGAAC
>fragment1869
GTGTTATAATTAATTTTGCCTTCTTAAGCTAGATGTAGTTTGTCGAATTAATGCTCTTTCTCTTCTGCTGTTGGTGGATTAAACGTCCACTAAAC
>fragment1871
GGATTACGCTTTCTAGAATCAACAGCAACTCGTTCACCAGCCCTATTATGTTCCAACCTTTGTCCAGATGGCTGGCCATAATTCGGAAATTTTTCAACAGCAAAGAATACATCTCCATCGACTGCATACGCGTAATCTTTGTTGATGATC
>fragment1892
GAGAGGAAAAGATGACACGCTGAAAGGGAAAATGTGCTTGACACAAAGAAAACCTTAAGAGTTACCTGTCAAATAATTGTGGTTCCCTAATTGTGGTTCCCCACCATCCATGAGCAGAATATCCCCTAGCAATACTCGGAGCTTGGTTTGGTCAAAAGATATTCCTGCATAGCC
>fragment1902
GCTCTATACTGCTGATCTCGTTTGGAATTTCTGAAAATTCAACACATACGTATTATACTCATAGCAAACAGGCCCAACATAATGCACTCTAGGCACTGCTATATAAATCCTTGTATATATTCAACGTTGTGAATATACAAAATATATCAAATACCATTTTTTACAAAAACACCC
>fragment1910
GTTAAATCTTCTTCCACATTTCGACCCATAACCGGACAACACCTGGATATATAGAAGGAAAATAAAATACTTAAGTCCATATTCAACAGCGCCCAACAGTCTCTATCTTTTTCAGATCACCCCCCATCTTATTGTTTAGCATTGCAAACCAATCTGCAATCCATATTTTCACTC
>fragment1913
GAGTTGATCAGCTGCTAACCCCACATTAACCTATCAAAAATGTTGAGTATAGACCTAAATCCTGAAGAATGACAAAAAGTTCAGCTACTCACATGTGTGGCGTAGTCATCTAGTGTTGCTTTGATACCCTTCCAGACCTGATCCTCTCCTTGAGAATCTAGCCACAAAGAGTAC
>fragment1919
GGAGCACATCCCATTCGTCTGGTACTCAGAGATGATAAGCTTGATAAATATATGGAAGGGGGAGGTGGCAAGATTGAGGGAGGGCCTCAACTCGTAGATGTC
>fragment1920
GGCAGAAACAGAGCAACGGCCACACAAGGTTAGCTTTTATGTTGAGAAAGACAAGGCTCAGGCAGTAACAAAGGCTCTTTCAGAGGTTTATGAAAAGCGTGGGGTAAGATATAACTCTTAGACAGCGGTTTTCATATATAC
>fragment1938
GCTGCTTGAGAAAATCTAGAACCCTATATAACAAGGAAAAACAGACAAGGAGATATCAGGAAAGCAGGTTAAGTGGATGGTTCTATGATTATGAAATGCTGAAAATACCTTACGGAGGGTAGATGTGGAC
>fragment1955
GAAAATGTTGATGACGCAGCGAGAGAACTTCCTGATGCAAATATGGTAGTGGCTTGTTGTTAATCCGTGTCTTTCTAAAATATTACAGGTTGTACAAATTTGACAGCAGTTTTCTCTACC
>fragment1962
GTTGCCCTTTTACTATCAATGCGAACAGAACGAGTTTGAACATTGTTGACATTCATATAATATAGCATGGCCTGACCATATTCATCATCCCCAAGTTTTCCCATGAAAGCAACCTTGCCACCCAAGCTTGCAAGAGCAATTGCAACACTGCC
>fragment1976
GAAAAATGATGATATGATGAGGTCCACAAAACCATTGTTCCAAAAATCATGACTCCAATTTTGAACTCAAAGGAAGTCAAATTTGTTTTCGGATCTTGAATTAAACTGCATTTTCATATTCCAGTGAATCCAGTGTCTCAAAATTATGATTGGGGTCTTTCCCTATAAGATATC
>fragment1988
GTTGTGAACATGTAAAGTTTATGACTTTTGCATGGCATGCTGTAGCTCAATTGAAAGTAGGACATACTAACCAGGTAACGGAAAAGAGCACAGGTATCATACATTCGGGTATTCCCAATGCCGCGGTCAAGAATATGGATATTACCTCTCCAACATTTGAAGAAATCATGTACC
>fragment1991
GAAGAACAAGATAAAGCTAATAGCTAATATTATTAGGATTATTAACAAATGTATTTTTCTTTTTCCAAGGATTCTGCAATCTTCTTGTTCCTCCTCACTTGCACTCATTCTGCAACTTCCCATCTGATGTGCAGAAGAGTACGTGGTCCAAAGCTCTTCCCTTGAGCTTGGCCC
>fragment1992
GGTGGGTGAAAGCATTCTCCTTGTTCTTTAGTCGTTTAAATGTGACATCTTTTTTGTTTAATTGGAGCATCTTAATGCTATATAGATTTTGTTAGGCATTCTATAAAGCATCAAAACAGAGATTCGATGATGATCCTGCTTTTAAGGAGAGAGCACAACAGGCAGTGGTTCGCC
>fragment1995
GCAATCTAACCACTTGTGCCATTGTCGGACGGTCCTCGGGTGAGCTTTGAGTGCAAAGCAATGCGACCTGAATGACAGTCTCAACCTCTTTTGGATCGTGCATCTTCATGTGTCCATCCACAATGTCATCAAGCCTATTTTCTCTC
>fragment2004
GAGTACAAGAGATCTAGATTATCCAGGAACCGCAGGACTGTGAATCGGGCTCACGGTGGTGTATTATCTGGAGGTGCTGTTAGAGAGAGGTAAATGAGTTGAAATAATTCTCGATCTGGGCTCC
>fragment2017
AGGAGAAAATGGTTGAAGGCAACTACTATCTGCGCAAATCAGCAAAAGAGGCGTATACATCTTATTTATTATCATGTAATTCACACTCCATGAAGGACATCTTTAATGTTCACCGCCTTGATC
>fragment2020
GATTTCAGCTTAACATTTATTCTCAAATACAGAATTACAAATGGCATACAACTTTTTCTTCTTGTTTGAAAAATGGCATATAATCCGCTGGAAGTCACTTCGACCTGAAATGAGAGCTTACCTGTATGACCTACGGTTCGTTCAGATTCATAAATTTCATGGTCATTTCCTCCC
>fragment2027
GAAGGACCAGGTTACTGTGTAATCACACCGCCAGAGAAACTAAACGTGACAACGATAGACACGTACGATGACCACAGAATGGCCATGTTTGCAAGTTGAGCTCATTATTGTTTCTAAGATTGTGATCTTATTCTACTCAACAATAGTGAAAATTGGTGATTTGGTTCTTGGATC
>fragment2037
GTAATTGGCCCTGTCTACTCGGTTAAAGCTTGGCCCTGGTACTAACCCTTTTTCCAATTAACAGTCCTTGAGGTTACAGAAAAAGAGGTCCACCAGGGATATTGATCCTTAAATCTTTTACAGATTGAAAAGGCAGCATTTCTGCCATCTATCTCACAATTTGTTCATTTAACC
>fragment2042
GTGTGAGACCTGAACCAAAACAAGAAATCCTTTGAACTGGCTCTTGCAGTAGCCATACCACAGACTGCATCACCCAGTAAAGGTGCACGGAGGAGCATGTCACAAAGCAAGGTTTGTGTTCTGAGAACCTTTTTTTCAGCCAACTGTGCTGCCAATTGAAGCTCCATGTACAGC
>fragment2061
GGTGGAAAGAAGGGTAGAGGGAGGGGCGGCGGTGGTGGTGGTGGCGGCGGCGGTCGAGGTGTGCGTGGGGTGGATTATGGTCTGGGTATTGGATATAATTCGGAATCCAATAATTCATCATCTCATACTCCTACTAGTCGATCTGC
>fragment2063
GACTGCGTGGGTGTTAAAACACCTTCTTTTGCCTAGAAACAGTTCAACATTGCCACGGTGTTGACCTTTTTTGTCAAAAAAATTAGATTATTTTCATAATTATTTTTAAGAATAATGTTCTCATATAAAGATTTGTTTGAATGTGAACAGATATCTATATAAATATAAAAAAAC
>fragment2074
GCTGGTGCTTCAATAGAAAATGCAAGCTTTATGGGATTAGCTGCGGGATTGGCTAGAGGAGGTGCTCCATCAGCTAGGTTAGCTGTCTACAAAGTTTGTTGGGCTACTGGCAGC
>fragment2086
GGATGCATTGATATATGACTTTGCATCTGTTGCTTGCTTCTAGTGCCCTTTATTGTATCATTTTGCTTTGTAGATTTACTGTCCATTTCCATTGCCCTTCCTTTGTTGTTGCTCATATCAAGCATTTCGTTACAAACTTCATTACTGATTTCATATATATATATATATATATTC
>fragment2094
GATTAAACGCAACCATATTTTTTAACCCCAACAGAATGGCAAAAGCCTGAACCAAACAGATAGCAGGATCCCAGTAAAGTAAAACACATCCACTGAAAGCATGTTGAAAAGGTCAATAGCATAATCAACTTTTGGAGGGGCAGGAGGAGCAGTGTCAACAACTTGCTTTGTTGC
>fragment2115
GGAGCAGCAGAAGTAGAAAACTCTGTGGTCTCCTTAGAATGCAAGGCACCAGTATCAGGAACAATATTTGAGTTGGCATCAGTGTAGCCCGTCGTGGTATATCCTGCTGATGTATATCCCATCAC
>fragment2123
GCGCTAAAAAGTAAAATTATTCCCGACCTGATTTTGAACAGTGAAGAAGAGTGGATACCTATTTTCTGCACTTTTAGACTCAAGGGCAAGAGAAACTTGCCAGTCCTCAAACAAATTAGGATACTCTTGCGGATCCGCCAATGATTC
>fragment2125
AGGAGAAGACATTTTCATTTTAGCTGACTCAGGTCCACTGAACGCTTCAGCAGAAGAGGTCTTCAGTTCAGATGAGTCTGGTTTTTTGGATGCTTCTGCTGGAGAGGGGATTTGTTCAGATGACTCTGGGTTGTTGGATGCTTC
>fragment2131
GTGTGAACTCCACCTTATTAACTCCAAAGAAAACAAATAAAAAAAATTAGAGGGTGTATGTGCTAACGTATGAGTTGGGAATCTCTTCGACTTCTAGTTCATTGAGATCCCCTTCACTAAAAAACCAGGTTTTTGAGGTTGAGGCAATGACCCTTCACCACTCAACATAACAAC
>fragment2153
GCAATGCAAAGTCCTGGGAGTATTTCGCAAGTAATGGGAATAGCATACAGTGCCGACGCAACTGAGTGAGTCATCATCTTTGAGGGGCTAAGAAGATAAGAGAACCAGCAGGATTTGCCATTGTAAGAAAATTATACAGGCCCCAAAAATTTTCAAGCCAAATAGCTCTGAAGC
>fragment2164
GGCCTGAGTATTAAGAACTGAAGAAAATACATAGCTAAATCGGAACCCCGAAAGTTTTCTTGATAGGCAATCCTTGAATTCTGCTATTTGGTTGCAAGTCTGAATAGATTATATATC
>fragment2170
GATCAATGAAATAGAATTATGATCCAAATAAAACATGCATTTAGTAGTAGTAGTGAAACAGGGCAGTGGGAGCGCGGAAACAGCGATAGTTAGGTATCAATTAACAGGAATAGTGCACCAGACATTAGCATTTAGATTTGTATCACAACTATATATACCTGAGCCATTTTTATC
>fragment2171
GCTCGTGCTTGTGCCATTGCCTCAGCCGCTTGGAGCCTATTACGTTGCCTGTCCACTTCTATTGACACTAGTGCTTGCCCAGCAACTCGTCCATCAGCCATCACACGACTCGGGTAGCTTCCTGCTTTTAGTGAACCAAGGAAGAGACTTGTGTTCACACACTCAACTGCCACC
>fragment2179
GGAATCCAGAAATTCGATCAAGGGAAACTTTTGTCTGAGCCATCATTGATACAAGATCAGGGAAATTCCTGAGTGGTTCTTGGAGTATCCTGAAAGTGGCTAGAGCAGAAAGAACACCACC
>fragment2191
GACATCCCTTCAGTTGAAAATGTGCAGCAGAATTCTGCAGCTACATCAGCAGATGCTGTGGGGAACAAGATGGGGCGAACACCTTCCCTACAGCGAGTAGCTAGCTTAGAGCATC
>fragment2208
GCTGCTCAACCACCGAATGATTCATATGCATAATAATTTACTTTAGAAAGAAGAAAAAAAACCATGAGATGGCACAAGGCTCACAGTACAAGGCTCACAGTTACATATTATGTTTCACTTTCTTTTTAAATGTGGTCCGTATGTTGGATCCAAATGCAGAAATAAAACCATTAC
>fragment2224
GATGAAGCATCTTTGCCTCAAGTCTTTCCACCCTAGCCTCCACTCGAGTTACCCTTGCTTCCAACATTGCCAGCCGGGCTCCCCACCTTGTCTCCGCTACATCTACGCCTTC
>fragment2225
GAAGCAATATTGCGATATTTAGCTTAGTTCATTGGTTTAAATTGCGCGTCTTTGCCAGAATGTAACTTTTAGCTGGATTATCTTGTGGATTGTCTCAAAGTCTGTTTCTTCGAATAATATTGTTCAATC
>fragment2227
GCGGTTTGCCATTCGAATTCTGAGCCAAAACTGTGATGGCGCTTCAAAATATGGGCTCAAAAGGACTCTGGCTGAGAAGCTGGTTACAAATGGAAGGAATCCTATTGAGCAACAACGGCTGAAAGATCTCGCATTTGTTCACTATAATTTGCACC
>fragment2297
GAAAAGGATTGGGCAGTAATTTCATGTGGAACACTCATTTGAGCAAGAATGCGTCACTAATTTTAATAGACGGAGGGCACCATCTGCGCAGAAAAGGATTGGGCAGTAATTTCATGTGGAACACTCATTTGAGCAAGAATGCGTCACTAATTTTAATAGACGGAGGGCACCATC
>fragment2314
GTGCCTTTGACATTGTGGGTCGTGAAGAGGGACTCTCTTGGGTGCATAGAAGTCCTATTTGCACCACTCTCAGTATCCCATCCTTAACATCGTCATTGCAATTC
>fragment2352
GCCTCCCTGATCTTTTCTTCAGGTGTCTCCATGCACTCTTCAAAGGATTTTGGTGACTGCCCCTGGTTGCGCAAAAGGGCTAGACCTCTGATGAGATACCTACAAAAGCCACTAATGGTTCAACAAACATCTTACTGCTCTCCCAACTGTACCGTGTTAAAGCTGCAATTAAGC
>fragment2355
GCCTCTAGTTAGCATTTTCGGTCAACACAATAGCTTTCACAAACCTATATCCCCAATCTTTCTGTCGCATGTTTGTACATGCCCATATACCATAAAGTGCGGATTTCTGAAGTTTGTAATGCTCACATCTCATCTTAATTATC
>fragment2367
GGCTGCATTATTGCTATATTTTGGCTCATTTTAGAGCTTCTTTACTGTTTTGGCTCTATTGATGTGAATCTAATCCCATAAGGCCTTCAATGAGAATACAAAGAAGGAGGATACTTAATTCAACTTAACCTGCAGGC
>fragment2610
GGACATTGGGATCTCCGTGGTACAAAATGTGGTTAGCATGCCCTTCAGCAAAACTAGATGCCGTACTACATGTGGGCTGTGAAACTGAAGACTTGTAGAGTAGGCATGCCCAGGAGAACCGGTGTGTGCTGATGGTTCCATCTCTTTGTAATCAAAACTCATTGCACGGTTCCC
>fragment2657
GTAAGAACCAAACAAGATGATCAATATCAATCCTTAAATGGGGAAAAAAAGTGTTGGGTCCTTCAATTTCAAATATTTGTTCTTAACACGCTGGAAAATTATTGTTGATTTCAATCATAAAATTTTAGTCGTGTATTTGGCCAAATAGGCATTTTCAAAATTCTGCACATTTTC
>fragment2668
GACTATAACACTATTGAGAATATATCTTGCATTTAGTTCTAAGCCTAGCACCGAAATACCTATGGGGATGTCTCCAACCATTGCCAATTAATTTGAGTTGGATGCTCAAACATTAAAAGAAAACTTTACCATTC
>fragment2705
GAAGTGGAGCGAACCGATTGTTACTAAAACCAACTATCAAACACATGAAAAGAAGCGATCATCTATAATAAACGAAGGTGGCGAAAAGGCGAAAAAGTTGGGTTCGTGAATACAAATAATCTAAGCTAGTGACTCTAGCAGTGAAACCTTAAAACAAAGAAAAGAAGACAAGGC
>fragment2732
GAGGTCGAATGAACCTTTGGCTACTCTAGCATCGTATAGGAGAATGAAGGTCATCCATTACAGTTATTAAAAAGTAATGTTTATTTTAGGGATGGTGATTTGTGGCTTCAAGTGGGGCAAGATGTACATCCAAATGTCTCTTAGCTTCATGGCATGTACATGGATCAACACTCC
>fragment2749
GTTGAGGACGAAAGCGCTGGCCCCCGGTGTATTTCAGGACCAAATGATGCGTTAACTGTGGGAGGACACAAAACTCTCTGTGACCCAGC
>fragment2756
GTTGATTCTCATGAAAACTGGAGGACACATAATCTATTGTGGCCCACTAGGGAAGAACTCAAGCAGGGTCATTGAGTACTTTGAGGTTTCATTTGGTTAGAGTATTCCCGGGTTGCCCTCAATGAAAGACAATTATAACCCAGCAACATGGATGCTAGAAGTCACTTCAAAATC
>fragment2781
GAAAAAGCTGGATTTTGTGTTTAAAATTTCTGGTGGTGACATATCATCAATCCCAGGCGTTTCTGATGCTATTGAGGTTTGAGCAAAGCAAACTTTGCCTTATTGTAATGAAAGATTGTGGCAATATTGCACAAAAACCTGAATTCTCTGCCACACATGTAATTAAATCATATC
>fragment2800
GATAACTCCGGCTTGGACCCCACTGCTCTGCAAACATGCTCGCTATGACGTGTCCCAAATCAGGCACTGCTTCTTTGGAAAATAAGCGAAAATAAGCAAATAAATTCATGTCCTTATGTAGTGATTGCATCATAATGGATGTTAACGATCGATATTTGATCATTGCAGAGACTC
>fragment2866
GCAATTATGTGTGCTGTCTTTAGATGAGCTGACTTTTAACAGCTAACGTTTCAGTTAGAAATGGTTCAGAAGAGCAAAGCAGCAGCTTCACAACTATTACAAATCAAACGCTTAGATATGTTGGTGGAATC
>fragment2888
GTGAAAGGAGATCTGGGAGGAGTACATTGCCATCATAGACCTGAATAGCATAACCCCACGCAACAGAAACAGTCAATGAATGCGAAACTGCAAAATCCTGGCTGGATCAACATTCACAGCTTCAAAAAGATGTTCCAAAGCTCGAGTCTTGTTCATGTCTGGGAAGATTGGCTC
>fragment2932
GATCAACATCTGTGTTGAGCACAAAGCATTTAAGCTTCCCAGCATATTCAACCGCAATTTCATCAATCACCCGGTGCACCATCCTACCGGCCCACACCAGCTTGCGTAAAATTCAACAAGGACAGGTATTTCACTGTTGATGACTGATTTCTCCCAGGAGTCTCCGGTAACCGC
>fragment2949
GAACAAAACAATATGATGATTAAAGAAAATACAATAGTTAGCGCCTCTCACTTTAAAAGAAAAAATGATGCTCAATAATTTTAAATCTTTTAAATCTACGAACCAATGCATCTTTTGCAAAACACCAAAATGAAAGAAAGTCAGAGGCATTACGAATTGTGAGCTAAGTTTCTC
>fragment2998
GTATCTCCAATAGAAAAGGAGACAACAGGTAAACCTTTATTGAGACTTTGTTCACTTTCATCACGATCCTGTAGGAAGTATGGTCATTTTTCTACCGTCTTCTAAAGAATCCATATGTGAGTGACGGGTTTAAGAATAGTTGTATTTTGCTTATGGAAAATTTGGAAGTGGTGC
>fragment3060
GAAAATAAATCATGTGAATTTGGTAAGTTTTCTGGGCACTTCATGCGAAACAGATGGAACTCGCTTCTTGGTTTACGAATACGCTAAGAACGGATCACTTGAAAAGTGGTTGCACCCCAACTCTGCTGCAGCTTCTTCATCAAGCTC
>fragment3065
GCAAGTATGCGAAGATGGTGGAGGGCGGGGTTCTGAAAGAGATTTGTACTACATGGATGAGCTTCCAAATACTGATTTTCCAAGATCAGATTATGAGTTGTTTACATCTTATAATGTTGAAGCCTGCAAAACATCTTGCTTGGAAGATTGTCTATGTGC
>fragment3132
GCTAAAATACCTGCACCTCAAATAAATCTCGCGGCCACGGCTGCACCTCAGTTCAATTCTGCTCCAGCAGCACCTGTCACTCAGGGTTGTCACTCAGGGTGGTGCTGTTACTCCGACATCCTCTCAAACTCTTGGGCTCCGGTCCCCGCAAGTACCACCTCAGTATAATTCTGC
>fragment3137
GTGCAGTCAAATGTAACATTCAATACGTTGATCATAATATGAAACTCTTCTCCCAACTACGAACGCAGATACAAGCGCTCGAGCCAAAAGTATCATCCCAGGCCACTTTGTATTTGAGTTCATCATTCC
>fragment3145
GCTTGGGTGAGAGCCTGGTGAGCTGTGAGACCAGCAACAGGTAAGCCTGCACCTTCAGCCGCTGAAACTTCAGGTGGCCTGGCAACTGTCAAGCTCTCACTAGC
>fragment3176
GGCTTAGGTACATCAGAAAGTACCATGTTTTTTTTTCTAAATGATGAGAACCAAGGATCCTGTTTAACATGTCCAAATAAAAATGGTCTCATTTACAAAAATTCAAGTACGATTTTAGCTGCTCAGCAGTAACCACAAGGGAATAGTTGGGTTGCTTGTTTTTCCTTGATGTAC
>fragment3183
GACAGGAACGTGCTGAAAGCAGCCCTGCAAATCCCTTCAACAGGCAACCTTCAACCGCACATGGAGATTTGGAAGAATTCAATGCACAGTACTTCCCGTTGTACTGTCCTCCCAGTTTGCTGGTATGTAAGACATCGGCCGACTTCTCTTATTGCTCAATGCAGGCTTCAAGTC
>fragment3197
GTACCATCAAGGAATTATATTAAGAATTGAATTTTTTTTTTCTTTAGAACTTCTGTATGAAATACCAAAAAGCTCAAGGCTACATGCGGGGAGAGTCACTAATCGAAAAGTCCTAATGGGGAAATAAGTAGAACCTCTTACCGTTTCAAATTGGGCCTTCAGTGCATTATACTC
>fragment3220
GGCTGACGAGAATCTGCTCTATATTGCATCATACCGAAATTACATTAATAATGTGGAGTTTTTTTTTCCATTGCTGTTTCATAGGAAGTTCCTACGAATAGCCCATCAGCTATTGACAATACCTCTAATATAAAGGC
>fragment3269
GGTTGGTATCTCAAATCTAGTGGAAAGAAACAAGAAGTGCAGGACTGAGATTAGTGTGCTTTGGTATGAACAATTGAAGCATCAGTTTCTGTTTCTGGCGGATATGTGTTGTGTTGAGTTTTTGTTATAACCTTTTCTGTTTTGGGAAATATATATACATAATGGAAGGTATTC
>fragment3298
GTAGTTTCGCTTAAAACAGAATCTGATATTCCTGCTTCAGCATCATCAAGAGTGCCTCCAGAAGTCTCACTTCGCCGCCTGGCTTACCTGAACAAGCCAGAGATCCCAGTATTATTACTTGGTGCTATAGC
>fragment3383
GAATGGAGTGATCTGGCATACACAATTCCAGCAATTCTGAATTTTGGCCTCTTTGGAGTTCCGATGGTTGGGGCTGATATATGTGGATTCATAGGAGATACAAATGAAGAACTC
>fragment3431
GGAAGGAAGCAGCTTTGCGTTCAAGAGAGGTATGCTGGGAGGGTAAATTAGATGTGGCGTATACATTGGCTAATGATAATAGTACTGCTTTAGATCTCAATCAAGTGTTTCTGATTTATGTGATAGCTTCATGAGTTTATTCTTTTGTAAAAATCAGAACTTAAAAGATGGTGC
>fragment3443
GATTCAACTGCTGGAGAATCAAACTGTGTCGCCTGCTAGGCATATTCTGGATGCTGGAAAGATGATGTCAGAATCTGTCATGTGGTATCAATTCAGGCTAAAGCAGATCTGTATACATTGCTAC
>fragment3470
GCCCTTTGGGACGTTTGGACCATTGGAACTTGACCTGGGAATGGATGAGAGGGGAATTCATATACAACATGAAAGGCGCTTATCCGCGTCTTGAACTGTGAAAAGAAACCGGTCATCGGAGACCTACCTAGAGAGAAAGCAAACGATACTCAAGTTGGGAAGATACCCAACTGC
>fragment3483
GCTACAGCATCAGATAATACTCCTGCTAAATTATCCTTGAGAAATACAGCGCTTCCTTCTTGAGAAGGCATTAAATTAGCAGTAGCAAGCAGCAACTTCGTCTTCTTCTTGTGTTGGATTACCATTAGACTTCAAAGGTGCATCTGTACATTCTGTATAAAATGTAGATTTATC
>fragment3511
GATCAAAGCCACTGCCTGGACAGTTAACACAGCCAGTATTTGTTCTAGAACCTTTACCAACCACATTGGAAATACTTTCACCACAAAGGCTAAGGATGCCATTGTTAGAATACCAATGCAGAGTATCCGATGATGCCTTGATGCATTGTCGTCTATTTACGCTTAACAAGAAAC
>fragment3512
GACCATGCACTTCCAGCAATTGCATAGGGTTTCCTCAAAAGTAATGCAACACTCTGCAACTTAGGGAGACAAGGTTAAAGATAATACGGCAGCCGGTGGTTACCGTGAAGATAACAAGTTCCCCAAGAAGCTC
>fragment3535
GTTCAGAATCCCCCGGGAAGAGTGCTTGCTTCGTGACAAGTTCAGCTATAAATCAGATAGAATATAATGTTAAACCAATGACACAATATTGTAGAATTCAATTATATTGAAGTTCAAACACTCTGTAGGAAACTGATCAGTACCAAATATACAGCCAACAGACCAGATATCCAC
>fragment3543
GTTCAAGAGAAGGAAGGTGCTTGCTGCAACACAGAGCCCCCTTCTTCCAGTGGGAGCTGCTTAGAATCACATGTTGAAGGCAAGGTGCCTTCGAAGGTTGACATAGTTATTATTGATGTGGATTC
>fragment3564
GTGCTGGTGGTTGTTGAGAACACCTTGTCAAAAAGTTCTGCTTCCCTTGGCGTAGCCAGTGCCTTCAGCTGTTTTCCTAGGTTTAGGAGGTTTAGGATGGTTTCTTGGCACTCTGCCAACTTCACCGAAGCTGTAGTGATTTCCCATCCCTGAAAGTTTGAAGAACAGTCACAC
>fragment3566
GGCATGTTGGCATAGCTCTCGTTGCGGTCAAGATGAAAGGAAGTTTCATCAATAACCCTGACTGTTTGGTCGCATCCTGATTCTTTGAGAGCCTCAGCTAGGCAGAATGCAGCCATTGACTTCCCAC
>fragment3570
GGTTGAGTTGCTGCTTTTAACCCTATCGATAGGCCAGTCGGGTTGATTTGCCGGAATTTAACATAACTATGATAAGGAGATCCTCAATGTACAGACCCTC
>fragment3575
GATACCATATTGTTCAATTCTGGAATTGCATCGGTGAATTCGTGCACCTCAGAATAGAGCTGAGAATACTCTTTCTTGATCGACTGCCCACCCAAGATATCAATACATGAATCTGCGGAGAATACACGCAAATAATACACCTACCTTAACTTTTCTTTCTAAATTTTCAGCAAC
>fragment3578
GTTTATGGTGCAGAGGAGGGTGATACGTGTACTTCTGTTAGCGAGATGTTCAATTTGAGTTTTGATTTCTTCCTTTCTATCAACCCTAATATCAACTGCGACAACTTCTTTGTGGGTCAATGGCTTTGTAC
>fragment3587
GATTTTATTTTTCAAATCATCTGTGTTTTCCTTTAAAAGGATAAATAAATAACGAAATTGATCAACAACACTTTCTGTAGATCCATCAGAGAGGCTTCAAACCCTTTAATTTCATTCTCCTTCCGATGTTAGATCAAATGAATGTCACCAATAATCTC
>fragment3595
GAACCGGCAGCACATATGGGAAAGAGGCCATTTCCTTTAAGTAGCCGATCCCATATGCTTCGACAACTCTTCCTAGTGAGGATTGTATACACAAAACTGAATGGAGGGTAATC
>fragment3624
GGAAGCAGTGAACGCATTGAGGAATACAAGCTGTTAATCTTCTTGCGACGATCACGCTCACTAGCGTTATGATTAAGCTTCTTAGCCACCGCTGGAATTGTCGCCGCTGATAGTTTTGGAAAGTTCGAGCTCAAATTGTGGCAGCTGAGATGGAAGGATATGAAGTAACGACTC
>fragment3666
GGAGGAGGAGGGGGTGTCAGATCTCTAGGGTTGGTGGCAATAACATCATTTCTCTGGTAACATGCATTACAAGTATGAATTTGACTTACTAAACTTTCGCTCATCTCTAGTTTCCAGAGCAACAACTACATCATGTGCACTGGAAACGGTCACTTGGCGAAGTGATGATGAGTC
>fragment3689
GTACTTAACATGTATTGGTGAACATAGCCGACTTGCCTTTGGGAATTCTATAGTTGTAGAGCTTACTGTCAATTTTGTTTTTCAATTCTACATGAATCTGCAGATGAGTACATTCACGATGGTACACCATACGGCACCTCATATACCATTCAAATC
>fragment3692
GGAGGCTGTTCACTTAGTTGAGGATATGTATGCTAAGGGCCTAACTCCAGACCAGATCACGTATAATACTCTGATCAAATGTTTCTGCAGGAGGCTGTTCACTTAGTTGAGGATATGTATGCTAAGGGCCTAACTCCAGACCAGATCACGTATAATACTCTGATCAAATGTTTC
>fragment3712
GATTGATGAAAGCACAGGCACTTGGTGATACTGCAAGTTTGGAGTTCATGAGGGGCAGGAGAATATTGGAAGTTAACCCAGATCATCAAATTTCATGCTTTCATGTGGTCAGGAGAACTATTCCTGACTGGAAGTAGAAGACTTAAAATCACTGGATTGACGGTTGTTTTCTAC
>fragment3735
GTTGTATGTCTGGTTGTGGAAAATTGATTTCATTGCATTGGATGCATGGTGAGCTTTTCAAACCACGATCTCCTCCTCTCTTCTGGCAGATTTAACCAGAATTTCAATGAATTATACTTTACACTTAGGCTCTGTTATATCTTTTCCTTATCAGTTTACATTCAAGGTTGCTTC
>fragment3739
GACCCGCGAACAGTTCTTCGCACCCTGTCAACAAGGCTGAAAATGAACACAATCATTACCGCTAATTTTGGAAAGTGTGAACGCTGCGCAGACCCGCGAACAGTTCTTCGCACCCTGTCAACAAGGCTGAAAATGAACACAATCATTACCGCTAATTTTGGAAAGTGTGAACGC
>fragment3745
GATCAAGGCGGTGAACATTAAAGATGTCCTTCATGGAGTGTGAATTATATGATAATAAATAAGATGTATACGCCTCTTTTGCTGATTTGCGCAGATAGTAGTTGCCTTCAACCATTTTCTCC
>fragment3749
GGTTAGGCAAGCTACTACTTTCCTTGGGCTCGCGCATGCGCTGAAGGTTAGGCAAGCTACTACGTGCTTTCCTTGGGCTCGTGCATGCGCTGCGGGTTAGGCAAGCTAATACTTTCCTTGGGCTCATGCATGCAC
>fragment3766
GCAGCATTCCCTGTGCTTCGGAGGTATTCAGCTCGGAAACACTTCGTCCAAAAGTTTTTTTCCGCAGTCTTACTGGGAACCAGAGCAAGAAATGCCTGCTGAACAGCTGGTTTCAGGGCAAAAATCTGATACTTAATCTC
>fragment3790
GTAAATGCGTGTCAAGGTCTTGGGGTTGAAGTACCCCCATCCTTCTTTGTGTTTGTCTTGTCACGGGATGTGTTACCATGCCCTCCTGATAACTAGATTTGTTTCTGGC
>fragment3829
GTTGGCCATATTAGAGGCAGAGCAGAAGGCTGAAGAGGCAGAAGCTTCAGCTGAAACTAGCACGAAAAAGAGAGGCAAGAAGAAACGCTGGTTCACAGTGACGGAACCAGCCGAAAAATTGGGGTGGCTTCTACCTAGAGGTTTCTCAAGGGGATGTTGATTTTTGGGGTGGGC
>fragment3837
GTAACAACACTGTTAGCCTACTAATGTGATCTTATCAGGCTTGCATTGACATTACCTTTAGAAAAATAAATAAATAAAAATTGATAAAACTAGTAAATTAATTACAAAGCGTCAATTCATTTTCAAGGATACTGGTATCCAAGAAGAACTTCCGGAGATCTGTAGTAACGACTC
>fragment3838
GTTGCCTCTGTTGTCTTTCCCCAGATATTTTCAATATTTTCAACTGGTTTTTTTGATTCTCCAGCAGGCTCTGTTGCTTTTTGTGATTTCTTGAGCAGATTTTTTCAATTCTTCAGCAGCCTCTGTTGCTTTTTCTGATGCACTCCCAATTTTTTCAATCGGTTTTTCCAACTC
>fragment3848
GCCGCACATCAAGCTTATGATTGCGACAAGGATCTAAATGGGTGCCCTCGGCGTTAAATTAATGGGGCTGAGGGTTGCTTATCGTGTCAAAAAGCAGC
>fragment3864
GATGCTGCCTGCACTGTTCTACGAGTAGATCAAGTAAGTAACTAATAACTATTGAGTTTTCCAACTTTTGGAGTACCCAACTTTAATGTACCAATACTTCAAACAATGGAAGCAAATATGATATTTTTTTGAAGTTCCTTTGGGAAATGCAGAATTTGTTAAATATAGTGTCAC
>fragment3869
GCAGGACACTTCAAAGGACAAAATGATGACGAAGCAATAGATGAAACCGCTGGGGTTCTAATGTAAGATGAAAACCCAGGAGGAACAACCCTCTCTAAATGCAATGCCACTTCACCTGTCCCAGACAATGGACTAGGTCTATGCAATCCAGACTCAGTCTTCTGTTCTTTGTTC
>fragment3872
GTTTGCTCTGAGTCATCTTCGCAGAATGCTAATGTGATGACAGGATCATCTAGATTAAATAATAACTATGGAAAGCCGTCGATGGATGC
>fragment3874
GCAGTCAATGGGGCAATCTTACCGATTTTTGGGATATTGATATCCAGTGTAATCAAGACCTTCTATGAGCCACCTCCTCAACTCCGTAATGTGCTATGAGAAGGTGGTTTACATGGAAGTAAGTTGGTTTGACGATCCTGAGCACTCAAGCGGTGCAATTGGTGCAAGGCTTTC
>fragment3878
GATCAACGGAATTAGATTAGTATTGACAATGATGGAAATAAACTGGGGTCTGATTGTTGGATAAAGTCATTGTAACAAATAAGTATAGCAAGACGAAATAATAAACTGTCAATCTGCAGGAAATAAACAAGAGTTTATGGCCTCACGCGTATTAAATTCATCGAAGTATTTGTC
>fragment3888
GTTATGTCTGTAGTTCGCTCTATTTGGTTTGTTCACTTATGCATGTTGTCTTTGGTGCAATGTCATAGCCGTGTTATTGTGAAATAAAAATGC
>fragment3894
GATTTTTTACCTTAAGCTGCCAAAACTTGTATAAATTTCTCTAGAAGACTCGGAATCATGAACCGTAAAATTATCCAGAAACTAGACTAGACTTCCGCACCTTTTTGATGATATATGGCTCATTATCTGGCTCTTCTTGATAAAGTACAGTATAATCCGTGAATTTGACTGAGC
>fragment3919
GAGACCTCAACTCTGGCTTCAATGTGCCACCAAGACCAAGTTCAAGAGCCCAGCAAGCCATCTCACGTATCAAGCAATGGCAAAATACCATTGGCAAGTCTTGGCTGAAGAGCGTCTCGTTCCCCGATCTGTTTATCATCCTGGACTTGTCTCAGCTCAAGAATTCAAACAAGC
>fragment3931
GAAGAATTAACCTAGGTACCTGTAATGCGGAATGCATAGTACCGGTATCAAATACCATTCATAATATGATCAAAATAATATGATACATGTTGTGATTAATGCTCTGTTGATTAGGTTGCGGTTCATGTGCGTGTTCAATAATTGCTTTTAGGAATGCTTTAATGTTGTGGATTC
>fragment3951
GAACTCTTTGCCTACCTTTCTAAATGTTTCAAAACAAGGGCACATGCTTTTCTGAATCCTTTAGTATTTGGCTGTACCATGCTAGCAACTAAGGATGGTTGATCGAGTTAAGTCAATGTGGTTGTTGTACATAATCCTTGGATATGGTTTTTTACATTTTCTTTCTCTTTGTTC
>fragment3981
GATAAAGAAGCAGCTCGAGATATAAACTCAACAGCAGTTGCTAATCGGGTTGTGCCTGCATATCGTAGGTAAGTTGGCCTCTCGAACCACTGTTAAATACTGTATTCCATATGTTCTCTTTACATAAATAACTGTCTATATTCTTTGGCAGGGCAAAAGTAAGAGGTGCCCTTC
>fragment3994
GACAACCAGAGACGTATTGCACACCCAAGGAACTGAAACAGTAAACCCCAAACCAGAATCTTTTCCCCCACAACTACTTCCATTACCCACTACCACGTCCTTGTATGCCCGGCAAACCCCCGAGACGTACTTTCCCATTGGCACGGTTTGC
>fragment4056
GAAGATGAAGCTGATGATGTTGATGCTGCTGCTGCTGCTGATGATGATGATGATGATGATGGTGATGGTGATAAGGAGGAAAGTATTGGCATTGAGAAAATCAGTAAAGATCCAGCGGCGAAAAACAAACGAGGCTCGTGTCGAGCTCGAGAAGGAAAGGATGGCAGCAGCATC
>fragment4076
GCTATAGCCAATCTGTTAACTATTCCTTGGTCGACTTGTTGATAAGTGACTTGTGAATGTGAGGGATCACACCTCCACCAGCAATGGCCTGGGAGTGATACGTTTCACCTTCAGATCCTTGCTCGCATTGCCTGCCAACTCTAACACCTCAGCAGTCAGATACTCCAAGATAGC
>fragment4082
GGTGAAGCTTCTTGATGACTCAAGGCCAGTATTCAATAAGATGGCTGACTCGTTTGTCAGTAAATTTTTCCCCTCAGGATATCCATAGACTAGTTCAATTACTGATTTAGCTTATGATTTTTTACTTATTCAGTGTGAATGAAGGATATCTTAGATACACACAATTCCGGGCAC
>fragment4083
GTAAAATTTTGATTACTTCTTATGTACCATGGAAATAATAAAAAAAAGGAAGATATACCGTAATTGGTAAAAGTGAAAAGCTGCATCGCTTGTCCCAGAAAAATTACATCGATGACATCTGCGAAAACCACGGCAAGGGGCTTGAACATAGAAACATACACAGGTCCTGTTCTC
>fragment4085
GCATACACAAAACTGCAACAATAAAGCTGACAATGCAAAACCAGTTTTGCTTATTTAGGCATCGAATAGCATCCAATAAGGTACAGACATAAACCCAAATGGCAAACTGCAATACTAGATTCACATGGAAAACACCATGAATCTGCTCATTAC
>fragment4117
GTTATTTAGATTTCTTTTGTTCAGAAACTCTGGCTCCCATGATCTTACAAACAGGCTCATCTTTTGACTGAAGAAGCTTTAGAGCCGCGGATGAACCTTGAGATCTCCCATTAATATCTTTTGGCCAACATCCAACTCACTCAGATCCACATCAATATAAGGAGGAATCACATC
>fragment4162
GTACATCAAGGAAAAACAAGCAACCCAACCATTCCTTTGTGGTTTCTGCTGAGCAGCTAAAATCGTACTTGAATTTTTGTAAATGAGGACCATTTTTTTTTGGACATGTTAAACAGGATCCTTGGTTCTCATCATTTACAAAAAAAACATGGTACTTTCTGATGTGCCTAAGCC
>fragment4174
GGAGATTTCTGCGTCGAAAAACCGAATCGGTTAGCACGATTGTTCAACATCCAGTTGAAGAGCCTTGTGAAGGAGCTTAGCACCAATATGGTGAGATTTAAATTTAATTCATTCTAGCTATATGAGTTGATCTTAAAATTGTAATTAAAATGAGAGTGATTATGTTTTGTTAAC
>fragment4256
GTCTCTCAACTGAAGGCCCTCCATGATGACATCATTTCCGGCAAGGCCAAGTTTGATGACCTCGCCTCTCGCTACTCTGATTGTAGCTTTTGTCATTTTAAATTATCCCAATAAAGGCATTAAAATGTGGGAAATCCAAACAGAAAACGTGCCCAAAACTGCTTAGTTACAGAC
>fragment4258
GCTCACGCCATTGATAAATTGTTTTTGTAGAGCACACAGCGCACGCCAACTCTGATATCTTTAAGCACTTTTTTGCCTGCATGTTTCAAATTTCTAAATCATAAGTGTATTAGTCTCCACTCGTTGTGCTTAATTCTCCATTACCCATTAGAGCAACAGATGCATATGGCTCCC
>fragment4273
GGTTAGGCAAGCTACTACTTTCCTTGGGCTCACACATGCGCTGCAGGTTAGGCAAGCTACTACGTACTTTCCTTGGGCTCATGCATGCGCTGCGGGTTAGGCAAGCTAATACTTTTCCTTGGGCTCATGCATGCAC
>fragment4328
GGGGAGGGCAAGTCTTGGACTGGCCTTTGAGACGACTTTCACTCACCTAGCTATTACTTACACGTACTTATAACATTTCCTGAGTTTTGAAAAAACTAGACTCTAGACTAAAATGCCACCCAC
>fragment4362
GACATTTTACTTGAAATCCCCAATTCATCACATGTGTCTGAAGATCCATCAGTGCTCCTTAGGGGACACTGAACAGCAGAGTCAACATTGGCC
>fragment4374
GCATAGGCACCTTCTTAACGGGAAAGGTAATTATTCTTGCTGTTATTGTTGTTTACAAGTGTTCATAACGTCAAACTGGAGACTGAATGTACCTTTATTTATTTTTATGCAATC

## Sheet: AB Hypermethylated fragments
>fragment32
GATTTCTTAGAGCTGAAGTCATCTTCTATTTGTTATGTTTTCTGCTAAGTCTATTTAAATGATGTAATGAGAACCATTAGATCATAGATGTGTAATCACCTAAAAGGGTGACAGCTGTAATTCTGTTAAAAGAGAGAATCACATTTCTCTCTCTGTCAGTCACACTATGTAAGC
>fragment157
GGTGGTTGAAATCTATTAAGATTGAGATTAAGGGTGCTGTTTGGAAATGTTGGACGGGTTTGGGTTGGTTGAACTTCCATGATCATCAGATGTATTTGGGAAGACTGGTATGCCCCGATATGCGTCGAATGATGAGGCATGAATCAGATGCAAGTTTTGGTAGCCTGATCTCAC
>fragment238
GGTTTGGGGGTATTTTCGAAATGGGTCACGAAGTTTCAATTTTATTAATTTACACTTTAATATTTTAAAATTTAATTAATTTACACTCTCC
>fragment626
GTCAGTTTTTGAATGGGTTTGGTATTGTGTGATAGAGTGTATTATGGTGTATCAGTGGTATTTTTTTGTAGTTAAATAATGTGTACTGATTTACATTTTACCAAATACTTGAAATCACACCAACGGCCTGGGCCAATTCAACTAACACGGTAATAAGTAGATGCTCTTTACGAC
>fragment1294
GTTAAACGTAATAGAATTTATGTTTTCAAAATGACCTTTATTTTTTAAAACAACTTTAAAGTGTTTTCAGTTTTTGTTTCATTTTTTCATTCACCTATCTTACATCACCACATATACATTGCACTTTAGTCTCAAAACTCGACATTTGGGATCTCCCGACTACGTACGTTCAGC
>fragment2175
GCAGATTTCTTAGAGCTGAAGCTGTCCTCTATTTTGTTCTGTTTTTGGTCAGTCTATTTAAATGATGTAATGAGAACCATTAGATCAGACATGTGTAAGCATCTAATAGGATGACAGCTGTAATTCTGTTAGAAGAGAATCACATTTCTCTCCTAGCAGTCACACTATGTAAGC
>fragment3923
GCTTACATAGTGTGACTGACAGAGAGAGAAATGTGATTCTCTCCTAACAGAATTACAGCTGTCACCCTATTAGGTGCTTACACATGTCTGTGATCTAATGGTTCTCATTACATCATTTAAATAGACTTAGCAGAAAACAGAACAAATAGAAGATGACTTCAGCTCTAAGAAATC

## Sheet: AB Hypomethylated fragments
>fragment96
GTCACCAATATACGCCGAACTGGGAAGTGTCCCACATGCCAATGTCTATAACGATCAATGGCAATCTACATATGATGGCAATGGACATTTTATGATTCTTAATACAGGAATATCCTCAACAAGAAGAGAATCTGGAATTAATCTTTCATGCACCTCAGCTACAGGATTACACAC
>fragment1640
GAGAACACTGGAATATGCTACGGTCAGTCATCCAAGCGCGTGTGGTCAACTAACTTTAGCAAAATCCATACAAATTTACAGGTCGGCACACTTTCATGTATGCATATAAAAGAAAATAACTGTATACATACTTTGTAAGAGGTGGCCACTATAGAGAAATTGTCAGTTCATGTC
>fragment3928
GCGCTATAAAGATATATATATTTTGGTCAAGAGCGCTACAAGATTTTAACTATAAATGAAGGGCAACTATAATAAAACTCTATTATTGTTTTAGCTTCAATGGTAATTATATTGTTTATTATTTATCAAGGCCAATATTTATTTGTCAAATTCAAAATTTTCACTTGTTTGTGC
