# Supplementary material for: DNA Methylation Analysis of Dormancy Release in Almond (Prunus dulcis) Flower Buds Using Epi-Genotyping by Sequencing
Source: Int J Mol Sci. 2018 Nov 10;19(11):3542. doi: 10.3390/ijms19113542 (PMC6274898; doi:10.3390/ijms19113542)
Supplement: Supplementary file 1 [file ijms-19-03542-s001.zip › ijms-369481-R1 Supplementary Material/Prudencio et al. IJMS Table S2.xlsx]

## Sheet: Almond DMFs
Library ID	Identified DMFs	Identified DMFs mapped	Identified DMFs no mapped	Identified DMFs no mapped
HyperAB	7	6	1	fragment626
HyperDADB	20	19	1	fragment626
HyperDP	370	368	2	fragment3692;fragment5
HyperPAPB	27	26	1	fragment626
HypoAB	3	3	0
HypoDADB	3	3	0
HypoDP	307	305	2	fragment1771;fragment2134
HypoPAPB	21	21	0
TOTAL DMFs	758	751	7
% Mapped DMFs		99.0765

## Sheet: DMFs A vs B
Fragment ID	Mapping region	Coverage	Percent identity	Number of exons	Amino acid changes	Comparison	Category
fragment32	Pp03:13,336,599..13,341,375	100.0	91.5	2	P2T [155]	PA-PB	Hyper
fragment32	Pp02:6,185,797..6,186,001	100.0	78.1	1		PA-PB	Hyper
fragment157	Pp06:1,059,282..1,059,529	100.0	98.3	2	P29Q [86]	PA-PB	Hyper
fragment3923	Pp03:1,941,102..1,945,873	97.7	94.7	2	S9N [29]	PA-PB	Hyper
fragment3923	Pp02:3,378,513..3,383,285	97.7	94.7	2	S9N [29]	PA-PB	Hyper
fragment3923	Pp01:28,724,924..28,729,676	100.0	92.0	2		PA-PB	Hyper
fragment3923	Pp06:27,726,456..27,731,228	97.7	94.7	2	S9N [29]	PA-PB	Hyper
fragment3923	Pp03:13,336,599..13,341,375	100.0	94.3	2	P2T [18]	PA-PB	Hyper
fragment238	Pp04:21,912,141..21,912,231	100.0	94.5	1	R2W [4], Q6R [16], E8G [22], P9S [25], V21I [61]	PA-PB	Hyper
fragment1294	Pp01:9,898,892..9,899,080	94.3	85.2	1		PA-PB	Hyper
fragment2175	Pp04:15,311,578..15,311,787	100.0	79.6	1		PA-PB	Hyper
fragment2175	Pp03:13,336,599..13,341,378	100.0	94.9	2		PA-PB	Hyper
fragment2175	Pp02:11,240,378..11,240,585	100.0	81.3	1	I8V [23]	PA-PB	Hyper
fragment341	Pp02:3,378,512..3,383,285	98.3	94.2	2	S9F [24], insC12FC [33]	DA-DB	Hyper
fragment341	Pp06:27,726,455..27,731,228	98.3	94.2	2		DA-DB	Hyper
fragment341	Pp05:5,276,236..5,280,997	100.0	87.5	2		DA-DB	Hyper
fragment341	Pp02:6,185,797..6,186,001	100.0	79.8	1	ins8F [21], S9I [27], V10F [30]	DA-DB	Hyper
fragment341	Pp03:1,941,101..1,945,873	98.3	94.2	2		DA-DB	Hyper
fragment32	Pp03:13,336,599..13,341,375	100.0	91.5	2	P2T [155]	DA-DB	Hyper
fragment32	Pp02:6,185,797..6,186,001	100.0	78.1	1		DA-DB	Hyper
fragment1708	Pp06:28,293,399..28,293,474	43.7	89.5	1	T6N [111], M7L [114], Y17Q [144]	DA-DB	Hyper
fragment1708	Pp06:28,891,569..28,891,798	87.9	87.2	2	Y6S [108], T7N [111], M8L [114], K9N [117], ins14+12aa [132]	DA-DB	Hyper
fragment1708	Pp06:22,637,253..22,637,336	48.9	89.4	1	T2M [93], F7S [108], S8N [111], M9L [114]	DA-DB	Hyper
fragment1708	Pp06:22,636,095..22,636,176	47.1	90.2	1	K5E [102], I6M [105], T8N [111], C11Y [120]	DA-DB	Hyper
fragment1708	Pp02:1,907,800..1,907,882	47.7	89.2	1	T3M [93], I9N [111], M10L [114], N15S [129]	DA-DB	Hyper
fragment1289	Pp01:28,724,924..28,729,676	100.0	96.6	2	F8S [23]	DA-DB	Hyper
fragment1289	Pp02:20,246,265..20,246,463	100.0	84.0	1	F8S [23]	DA-DB	Hyper
fragment1289	Pp05:4,326,044..4,326,242	100.0	84.0	1	F8S [23]	DA-DB	Hyper
fragment1289	Pp05:5,276,236..5,280,997	100.0	96.6	2	F8S [23]	DA-DB	Hyper
fragment1289	Pp02:11,144,173..11,148,899	100.0	96.0	2	F8S [23]	DA-DB	Hyper
fragment2263	Pp05:4,171,132..4,171,407	100.0	94.8	2	T5A [48], Q7K [54], I9M [60]	DA-DB	Hyper
fragment157	Pp06:1,059,282..1,059,529	100.0	98.3	2	P29Q [86]	DA-DB	Hyper
fragment3894	Pp01:13,046,888..13,047,051	97.1	84.6	1	M1I [69], L2I [72], Y6D [84]	DA-DB	Hyper
fragment3894	Pp01:16,518,520..16,518,681	96.6	82.7	1	H3R [63], M5I [69], L6I [72], R7Q [75], delASVSIQ*10D* [84]	DA-DB	Hyper
fragment3894	Pp01:16,550,425..16,550,591	98.9	87.2	1	V6I [72], Y10D [84]	DA-DB	Hyper
fragment3894	Pp08:11,216,894..11,217,050	93.1	84.6	1	M5I [69], L6I [72]	DA-DB	Hyper
fragment3894	Pp01:16,538,502..16,538,667	98.3	84.8	1	D2N [60], L3R [63], L6I [72]	DA-DB	Hyper
fragment1201	Pp02:3,378,512..3,383,285	98.3	94.2	2		DA-DB	Hyper
fragment1201	Pp06:27,726,455..27,731,228	98.3	94.2	2		DA-DB	Hyper
fragment1201	Pp03:1,941,101..1,941,302	98.3	94.2	2		DA-DB	Hyper
fragment1201	Pp02:14,643,457..14,643,661	100.0	94.9	2		DA-DB	Hyper
fragment1201	Pp02:6,185,797..6,186,001	100.0	95.4	2		DA-DB	Hyper
fragment507	Pp06:6,812,721..6,812,966	100.0	95.4	2		DA-DB	Hyper
fragment3580	Pp07:9,936,029..9,936,253	100.0	94.8	2	T37N [108], G38T [111], P39A [114], R40C [117], R43T [126]	DA-DB	Hyper
fragment3580	Pp06:18,087,354..18,087,578	100.0	94.8	2	S21G [60], G34R [99], S37N [108], R38T [111], P39A [114], F40C [117], R43T [126]	DA-DB	Hyper
fragment3580	Pp02:7,044,821..7,045,045	100.0	95.4	2	T37N [108], S39A [114], R40C [117], R43T [126], Q55K [162]	DA-DB	Hyper
fragment3580	Pp02:7,024,440..7,024,657	96.0	95.8	2	T37N [108], S39A [114], R40C [117], R43T [126], Q55K [162]	DA-DB	Hyper
fragment3580	Pp04:22,798,064..22,798,288	100.0	95.4	2	T37N [108], S39A [114], R40C [117], R43T [126], Q55K [162]	DA-DB	Hyper
fragment92	Pp02:6,900,405..6,900,641	100.0	97.1	2	Q7K [153]	DA-DB	Hyper
fragment92	Pp02:7,153,545..7,153,781	100.0	96.6	2		DA-DB	Hyper
fragment2727	Pp06:22,637,257..22,637,339	47.7	91.6	1	V3I [33], H11E [57], A12V [60], E13G [63], R18H [78]	DA-DB	Hyper
fragment2727	Pp03:18,181,417..18,181,499	47.7	89.2	1	H7E [57], G8V [60], R14H [78]	DA-DB	Hyper
fragment2727	Pp06:28,293,390..28,293,472	47.7	89.2	1	V2I [33], H10E [57], G11V [60], R17H [78], D18Y [81]	DA-DB	Hyper
fragment2727	Pp06:22,636,092..22,636,174	47.7	91.6	1	V3I [33], T9I [51], Q11E [57], G12V [60], Y14H [66]	DA-DB	Hyper
fragment2727	Pp06:28,891,540..28,891,796	97.1	87.8	2	V2I [33], F9I [54], H10E [57], G11V [60], V12G [63], F20Y [87]	DA-DB	Hyper
fragment52	Pp05:3,327,245..3,327,417	94.8	86.1	1	M3T [133]	DA-DB	Hyper
fragment238	Pp04:21,912,141..21,912,231	100.0	94.5	1	R2W [4], Q6R [16], E8G [22], P9S [25], V21I [61]	DA-DB	Hyper
fragment797	Pp02:14,643,457..14,643,661	100.0	94.2	2		DA-DB	Hyper
fragment797	Pp02:6,185,797..6,186,001	100.0	94.2	2		DA-DB	Hyper
fragment797	Pp02:11,240,378..11,240,582	100.0	90.6	2	A6V [17]	DA-DB	Hyper
fragment797	Pp04:15,311,581..15,311,787	100.0	91.3	2	L7S [18], S9F [24], C11F [30]	DA-DB	Hyper
fragment797	Pp03:13,341,169..13,341,375	100.0	90.7	2	L7S [18], S9F [24], C11F [30]	DA-DB	Hyper
fragment1294	Pp01:9,898,892..9,899,080	94.3	85.2	1		DA-DB	Hyper
fragment11	Pp08:6,804,192..6,804,338	100.0	96.6	1	L1S [49], S2I [52]	DA-DB	Hyper
fragment2175	Pp04:15,311,578..15,311,787	100.0	79.6	1		DA-DB	Hyper
fragment2175	Pp03:13,336,599..13,341,378	100.0	94.9	2		DA-DB	Hyper
fragment2175	Pp02:11,240,378..11,240,585	100.0	81.3	1	I8V [23]	DA-DB	Hyper
fragment255	Pp02:6,181,224..6,186,001	100.0	94.3	4	K10E [144]	DA-DB	Hyper
fragment4338	Pp01:11,413,183..11,413,465	100.0	99.4	2	H50R [147]	PA-PB	Hypo
fragment1946	Pp01:8,281,751..8,282,046	100.0	99.4	2	P24L [70]	PA-PB	Hypo
fragment2835	Pp01:9,720,132..9,720,294	100.0	91.4	1	A17V [49], P21S [61]	PA-PB	Hypo
fragment3635	Pp01:9,722,035..9,722,475	83.3	99.3	2	F7L [47]	PA-PB	Hypo
fragment3612	Pp02:11,029,694..11,029,839	100.0	97.9	1	Y5C [74], Y14C [101]	PA-PB	Hypo
fragment2835	Pp02:11,378,104..11,378,266	100.0	91.4	1	A17V [49], P21S [61]	PA-PB	Hypo
fragment3635	Pp02:12,346,755..12,347,169	83.3	99.3	2	F7L [47]	PA-PB	Hypo
fragment3751	Pp02:12,346,755..12,347,169	83.3	78.6	2	M1L [65], L8R [86]	PA-PB	Hypo
fragment3751	Pp02:12,496,286..12,496,742	83.3	84.2	3		PA-PB	Hypo
fragment3635	Pp02:12,496,606..12,497,079	83.3	99.3	2	F7L [47]	PA-PB	Hypo
fragment96	Pp02:23,868,840..23,869,146	100.0	99.4	2	T5A [13]	PA-PB	Hypo
fragment1215	Pp02:25,076,089..25,076,342	100.0	96.6	2		PA-PB	Hypo
fragment3640	Pp02:29,141,446..29,141,604	100.0	86.2	1	G3E [131], S5N [137]	PA-PB	Hypo
fragment3960	Pp02:4,859,461..4,859,784	78.7	97.0	2	S18P [51]	PA-PB	Hypo
fragment3635	Pp02:6,845,438..6,845,869	83.3	99.3	2	F7L [47]	PA-PB	Hypo
fragment3635	Pp03:15,317,030..15,317,503	83.3	99.3	2	F7L [47]	PA-PB	Hypo
fragment3960	Pp03:15,317,072..15,317,395	78.7	97.0	2	S18P [51]	PA-PB	Hypo
fragment3751	Pp03:15,476,012..15,476,472	83.3	84.2	3	N9A [64], delAQNLKTS17 [88]	PA-PB	Hypo
fragment2835	Pp03:15,478,215..15,478,377	100.0	91.4	1	A17V [49], P21S [61]	PA-PB	Hypo
fragment4109	Pp03:6,724,630..6,724,814	100.0	92.4	1	A11T [32]	PA-PB	Hypo
fragment2835	Pp03:8,125,427..8,125,589	100.0	91.4	1	A17V [49], P21S [61]	PA-PB	Hypo
fragment1274	Pp04:12,275,836..12,276,013	97.7	88.8	1	P4S [14], I8L [26], delCQI13 [41], C16Y [41]	PA-PB	Hypo
fragment1630	Pp04:19,261,822..19,262,040	100.0	77.6	1	P4H [75], K5E [78], delRRSPMVVEPHRGDLR8 [87]	PA-PB	Hypo
fragment3928	Pp04:23,174,105..23,174,327	100.0	76.2	1	L15S [96], D24Y [123]	PA-PB	Hypo
fragment4109	Pp04:6,243,582..6,243,766	100.0	92.4	1	A11T [32]	PA-PB	Hypo
fragment4112	Pp04:6,658,352..6,658,479	100.0	98.4	1	W10Q [29]	PA-PB	Hypo
fragment4205	Pp04:8,579,243..8,579,389	100.0	95.2	1	K2T [4], Y17C [49], delQLCTKYLNATKIF*32* [94]	PA-PB	Hypo
fragment4140	Pp05:1,337,173..1,366,730	84.5	58.0	2	ins3+11aa [26], delRS4G [62], delRSCSGGWSWSRSKSRCGGGSRSG11GG* [80]	PA-PB	Hypo
fragment3960	Pp05:11,300,726..11,301,049	78.7	97.0	2	S18P [51]	PA-PB	Hypo
fragment1776	Pp05:14,797,601..14,797,914	100.0	98.9	2		PA-PB	Hypo
fragment2835	Pp05:3,260,530..3,260,692	100.0	91.4	1	A17V [49], P21S [61]	PA-PB	Hypo
fragment3424	Pp06:10,649,451..10,649,556	99.1	99.1	1		PA-PB	Hypo
fragment3751	Pp06:15,459,656..15,459,787	64.4	83.3	1	T11A [64], delAQNLKTS19 [88]	PA-PB	Hypo
fragment3612	Pp06:19,153,951..19,154,096	100.0	98.6	1	Y5C [74], Y14C [101]	PA-PB	Hypo
fragment4109	Pp06:20,262,705..20,262,889	100.0	92.4	1	A11T [32]	PA-PB	Hypo
fragment1640	Pp06:7,182,559..7,182,916	100.0	98.9	2	L19F [54]	PA-PB	Hypo
fragment3612	Pp06:9,346,563..9,346,708	100.0	97.3	1	L3Q [68], Y5C [74], I11T [92]	PA-PB	Hypo
fragment4109	Pp07:10,954,556..10,954,740	100.0	92.4	1	A11T [32]	PA-PB	Hypo
fragment3751	Pp07:2,255,016..2,256,424	83.3	83.6	3	N9A [64], delAQNLKTS17 [88]	PA-PB	Hypo
fragment4109	Pp08:11,404,831..11,405,015	100.0	92.4	1	A11T [32]	PA-PB	Hypo
fragment555	Pp08:18,215,835..18,216,163	98.3	99.4	2		PA-PB	Hypo
fragment3960	Pp08:5,433,949..5,434,272	78.7	97.0	2	S18P [51]	PA-PB	Hypo
fragment3960	Pp08:732,648..732,968	78.7	97.0	2	S18P [51]	PA-PB	Hypo
fragment3928	Pp04:23,174,105..23,174,327	100.0	76.2	1	L15S [96], D24Y [123]	DA-DB	Hypo
fragment96	Pp02:23,868,840..23,869,146	100.0	99.4	2	T5A [13]	DA-DB	Hypo
fragment1640	Pp06:7,182,559..7,182,916	100.0	98.9	2	L19F [54]	DA-DB	Hypo

## Sheet: DMFs D vs P
Fragment ID	Genomic location	Coverage		Percent identity	Number of exons	Amino acid changes	Category
1028	Pp03:25,178,810..25,178,958	100.0		100.0	1		Equal
1102	Pp06:13,103,106..13,103,406	100.0		96.0	2	V3M [6], F5S [12], S26N [75], V30L [87], Q43R [126], S54L [159]	Equal
1182	Pp07:17,814,973..17,815,302	100.0		98.3	2	V3A [80], L4R [83], S5A [86]	Equal
1219	Pp01:37,813,131..37,813,433	100.0		99.4	2	L45F [133]	Equal
1398	Pp04:19,832,338..19,832,660	100.0		100.0	2		Equal
1490	Pp01:22,592,004..22,592,100	100.0		100.0	1		Equal
157	Pp06:1,059,282..1,059,529	100.0		98.3	2	P29Q [86]	Equal
1595	Pp08:12,289,716..12,290,034	100.0		99.4	2		Equal
1692	Pp05:10,849,200..10,849,566	100.0		97.7	2	Y7N [29], S11P [41], T19A [65]	Equal
1692	Pp05:3,721,774..3,722,128	92.5		93.3	2	R21P [74], D22N [77]	Equal
1699	Pp08:21,440,426..21,440,614	100.0		88.9	1	M8I [22], delSLISD28 [82], C34F [85]	Equal
177	Pp07:13,814,160..13,814,288	100.0		98.4	1	S5P [67]	Equal
1776	Pp05:14,797,601..14,797,914	100.0		98.9	2		Equal
2352	Pp01:15,955,794..15,956,171	100.0		98.3	2	F23L [66], P30L [87], P34L [99]	Equal
2610	Pp04:1,907,176..1,907,392	100.0		79.7	1	S7Y [20], delAKQASLPGNKEFQSLR29E [86]	Equal
3483	Pp01:40,709,370..40,709,563	100.0		88.7	1		Equal
3735	Pp01:7,963,608..7,963,752	100.0		74.7	1		Equal
3848	Pp07:16,438,702..16,438,799	100.0		99.0	1	E10G [64]	Equal
386	Pp02:25,688,108..25,688,439	100.0		99.4	2		Equal
387	Pp05:14,800,777..14,801,112	100.0		100.0	2		Equal
396	Pp07:11,577,524..11,577,800	100.0		100.0	2		Equal
3981	Pp04:22,536,935..22,537,144	100.0		81.0	1	P2L [40], delLFTTSIHYLGIS18 [88], H34C [100]	Equal
421	Pp02:24,180,559..24,180,737	100.0		93.9	1	E10Q [66]	Equal
557	Pp08:20,680,770..20,681,128	100.0		98.3	2		Equal
802	Pp08:13,015,736..13,015,889	100.0		98.7	1		Equal
10	Pp06:29,377,519..29,377,817	96.0		98.8	2		Equal
3	Pp05:11,495,571..11,495,680	100.0		99.1	1	K12R [34]	Hyper
4	Pp07:9,796,153..9,796,436	100.0		98.9	2	L15S [44]	Hyper
58	Pp07:8,231,241..8,231,520	99.4		97.1	2	A14E [86], T15S [89], V19A [101]	Hyper
63	Pp03:24,831,249..24,831,360	100.0		98.2	1	I13T [37]	Hyper
69	Pp02:2,183,186..2,183,419	100.0		95.0	2		Hyper
71	Pp03:8,481,915..8,482,276	100.0		94.6	2		Hyper
78	Pp01:33,854,806..33,855,060	100.0		98.3	2	delGWFTFLHAVIFFRVCECYLCTYMPRYLYL4* [85]	Hyper
84	Pp06:27,589,847..27,589,979	100.0		99.2	1		Hyper
86	Pp01:47,540,689..47,540,999	100.0		98.9	2	Q12E [96], H16R [108]	Hyper
91	Pp03:17,992,448..17,992,566	100.0		97.5	1	V8M [21], K24R [69]	Hyper
94	Pp04:5,543,823..5,543,962	100.0		96.5	1		Hyper
94	Pp04:5,567,479..5,567,618	100.0		96.5	1		Hyper
105	Pp06:10,784,020..10,784,186	100.0		94.8	1		Hyper
107	Pp07:19,647,001..19,647,122	100.0		97.5	1	T12I [35]	Hyper
109	Pp01:1,571,482..1,571,594	100.0		99.1	1		Hyper
119	Pp08:1,072,895..1,073,271	100.0		97.7	2	V22E [136]	Hyper
124	Pp03:15,916,267..15,916,616	100.0		94.3	2	R10* [146], C3R [167]	Hyper
126	Pp04:3,935,831..3,936,102	100.0		94.0	2		Hyper
137	Pp01:28,434,080..28,434,228	100.0		100.0	1		Hyper
150	Pp08:19,573,127..19,573,435	100.0		100.0	2		Hyper
156	Pp01:47,596,671..47,596,787	100.0		96.6	1	Q7R [43], V8A [46], R14G [64]	Hyper
163	Pp03:21,422,456..21,422,599	98.6		99.3	1	L10M [48]	Hyper
170	Pp05:9,045,657..9,045,916	100.0		94.8	2		Hyper
174	Pp01:19,803,052..19,803,142	100.0		98.9	1	I10T [29]	Hyper
178	Pp05:16,082,822..16,082,937	100.0		97.4	1		Hyper
197	Pp02:1,220,050..1,220,247	100.0		82.3	1	delITVKQCEI11 [86], M25T [104], P31L [122], C32R [125], V39G [146]	Hyper
200	Pp05:16,100,054..16,100,416	100.0		97.7	2	K24E [69], F42I [123]	Hyper
206	Pp08:12,876,862..12,877,163	100.0		97.1	2		Hyper
220	Pp02:20,710,933..20,711,064	100.0		99.2	1	F10L [27]	Hyper
233	Pp01:35,115,600..35,115,876	100.0		97.2	2		Hyper
237	Pp08:12,530,465..12,530,836	100.0		98.9	2		Hyper
244	Pp02:1,212,791..1,212,988	100.0		82.8	1	E7K [19], N11K [31], R12G [34], V16A [46], delNLILSNCD30 [88], F57N [145], G58E [148], L59S [151]	Hyper
244	Pp02:976,090..976,175	49.4		94.2	1	D18H [139], G21E [148], L22S [151]	Hyper
257	Pp08:21,967,039..21,967,177	100.0		100.0	1		Hyper
259	Pp04:10,673,530..10,673,879	100.0		95.4	2	N18K [51]	Hyper
262	Pp07:21,756,688..21,756,785	100.0		96.9	1		Hyper
269	Pp02:5,476,523..5,476,626	77.4		85.8	1	I3F [40], S5I [46], A15E [76], R16C [79], ins18GNC [85], R19G [97]	Hyper
325	Pp01:36,305,752..36,306,116	100.0		97.7	2	L30R [86]	Hyper
327	Pp08:19,899,406..19,899,562	100.0		98.7	1	R21G [62]	Hyper
339	Pp04:12,626,742..12,627,045	93.1		98.8	2	S3R [6], K51N [150]	Hyper
339	Pp04:12,667,746..12,668,049	93.1		98.8	2	S3R [6], K51N [150]	Hyper
350	Pp05:2,269,291..2,269,421	100.0		95.4	1	M1V [50], R10I [77], H16Y [95], H18N [101]	Hyper
367	Pp01:41,518,173..41,518,492	100.0		99.4	2		Hyper
379	Pp07:14,854,483..14,854,567	48.9		100.0	1		Hyper
381	Pp03:1,794,629..1,794,847	100.0		78.5	1	delMNYFSVDTSMQTHTH7 [84], I22M [84]	Hyper
382	Pp07:7,513,445..7,513,558	100.0		96.5	1	M17L [50]	Hyper
412	Pp01:12,343,677..12,343,815	100.0		98.6	1	Q15L [43], S23P [67]	Hyper
415	Pp06:29,020,661..29,020,770	100.0		93.0	1	E6K [17]	Hyper
423	Pp06:29,711,457..29,711,590	100.0		97.8	1	I1T [2]	Hyper
431	Pp03:1,926,352..1,926,667	100.0		96.0	2	N9H [25], S17I [49]	Hyper
438	Pp01:35,507,971..35,508,294	100.0		97.7	2	K25T [85]	Hyper
460	Pp06:13,322,140..13,322,492	100.0		96.0	2		Hyper
463	Pp06:26,528,168..26,528,517	100.0		96.6	2		Hyper
464	Pp03:22,246,140..22,246,502	100.0		99.4	2		Hyper
471	Pp06:20,542,885..20,543,248	100.0		98.3	2		Hyper
478	Pp08:15,263,283..15,263,551	100.0		98.9	2	L3M [64], N32T [151]	Hyper
507	Pp06:6,812,721..6,812,966	100.0		95.4	2		Hyper
509	Pp06:10,387,157..10,387,378	100.0		77.5	1		Hyper
513	Pp07:11,273,770..11,274,054	100.0		98.3	2		Hyper
541	Pp02:21,624,118..21,624,365	100.0		99.4	2	P13A [37]	Hyper
541	Pp03:4,559,236..4,559,483	100.0		100.0	2		Hyper
572	Pp01:35,751,477..35,751,670	100.0		97.2	2		Hyper
578	Pp05:17,166,719..17,167,038	100.0		98.3	2	T34I [100], N40D [118]	Hyper
584	Pp04:16,609,583..16,609,682	100.0		98.0	1	delKF25* [92]	Hyper
598	Pp06:11,472,460..11,472,863	100.0		97.7	2	H16L [45], Y33H [96], delRNTSNVFVEQFWSNISHGSSC38* [111]	Hyper
598	Pp06:11,507,674..11,508,072	97.1		95.9	2	delGP31T [90], delSNTSNVFVEQFWSNVSHGS39* [111]	Hyper
602	Pp08:21,575,602..21,575,738	100.0		97.8	1	F23S [67], S29G [85]	Hyper
602	Pp08:22,345,386..22,345,522	100.0		97.8	1	F23S [67], S29G [85]	Hyper
628	Pp02:2,181,435..2,181,825	100.0		98.9	2		Hyper
643	Pp07:17,428,281..17,428,388	100.0		99.1	1	R19K [56]	Hyper
647	Pp06:22,561,919..22,562,005	49.4		96.6	1	K12E [34]	Hyper
655	Pp07:12,231,128..12,231,418	100.0		99.4	2	L2F [103]	Hyper
666	Pp05:5,401,822..5,402,086	100.0		98.3	2	R7C [20]	Hyper
681	Pp03:1,363,759..1,363,954	100.0		88.3	1	delIGSKKGKR30 [87]	Hyper
684	Pp06:216,368..216,681	98.9		98.9	2		Hyper
686	Pp07:16,973,962..16,974,256	100.0		98.9	2	delLDTHYLEMKSVWMHDARDPVSHL*1* [86]	Hyper
689	Pp07:16,397,143..16,397,511	99.4		94.2	2	D4G [98], I14V [128], F17L [137], R19L [143], V21E [149]	Hyper
698	Pp02:22,256,406..22,256,741	100.0		95.5	2	E10Q [57]	Hyper
700	Pp01:2,479,653..2,479,972	100.0		96.0	2		Hyper
707	Pp03:15,981,325..15,981,646	97.1		94.7	2	A2D [5]	Hyper
707	Pp03:16,029,261..16,029,582	97.1		94.7	2	A2D [5]	Hyper
719	Pp02:26,411,546..26,411,698	100.0		98.7	1		Hyper
732	Pp04:449,690..449,810	100.0		97.5	1		Hyper
734	Pp04:3,407,819..3,407,965	100.0		98.6	1	M28I [82]	Hyper
735	Pp04:3,152,573..3,152,779	100.0		83.6	1		Hyper
749	Pp05:8,074,631..8,074,956	100.0		100.0	2		Hyper
751	Pp02:29,838,502..29,838,804	100.0		97.7	2	C38R [111]	Hyper
753	Pp04:14,744,459..14,744,484	18.4		78.1	1	insK3TYL [28]	Hyper
753	Pp08:12,614,706..12,614,730	19.5		73.5	1	ins2DNF [5]	Hyper
762	Pp02:21,319,815..21,320,167	100.0		98.3	2	M1I [80], H9R [104], A26E [155]	Hyper
763	Pp04:5,216,537..5,216,662	100.0		99.2	1	E37D [108]	Hyper
776	Pp01:26,259,749..26,260,097	100.0		98.9	2	N24S [70], E37G [109]	Hyper
780	Pp06:141,620..141,933	100.0		99.4	2		Hyper
787	Pp01:42,014,981..42,015,330	100.0		100.0	2		Hyper
790	Pp04:10,370,225..10,370,359	100.0		95.6	1	Y3H [6], R18H [51], R19H [54], I22V [63], E24Q [69]	Hyper
790	Pp04:5,422,470..5,422,604	100.0		95.6	1	T17S [48], Q18H [51], R19H [54], E24Q [69]	Hyper
790	Pp04:5,434,247..5,434,381	100.0		95.6	1	T17S [48], Q18H [51], R19H [54], E24Q [69]	Hyper
790	Pp07:7,513,306..7,513,440	100.0		97.0	1	R19H [54], E24Q [69]	Hyper
792	Pp07:20,179,391..20,179,696	100.0		98.3	2		Hyper
793	Pp01:11,295,010..11,295,143	100.0		97.8	1	S2I [3], V37I [108]	Hyper
806	Pp01:45,233,522..45,233,658	100.0		98.5	1		Hyper
821	Pp02:27,186,526..27,186,671	100.0		100.0	1		Hyper
826	Pp05:11,771,210..11,771,556	100.0		100.0	2		Hyper
829	Pp08:1,651,008..1,651,208	100.0		86.1	1	delSCRLTEIF30 [88]	Hyper
831	Pp01:36,459,392..36,459,740	98.9		98.8	2	Q6P [16], V23G [67]	Hyper
836	Pp03:20,447,409..20,447,519	100.0		99.1	1		Hyper
842	Pp02:26,572,677..26,572,971	100.0		100.0	2		Hyper
849	Pp01:8,484,938..8,485,242	98.3		100.0	2		Hyper
860	Pp01:28,620,450..28,620,576	100.0		100.0	1		Hyper
861	Pp04:24,041,180..24,041,500	98.3		98.2	2	H28Y [88]	Hyper
881	Pp02:22,128,257..22,128,435	100.0		97.2	1		Hyper
887	Pp07:17,077,282..17,077,566	100.0		97.7	2		Hyper
890	Pp04:5,352,156..5,352,290	100.0		94.8	1	T14I [39], T17S [48], Q18H [51], R19C [54], Y25H [72], K29N [84]	Hyper
890	Pp04:5,422,470..5,422,604	100.0		94.8	1	T17S [48], Q18H [51], R19C [54], Y25H [72], K29N [84]	Hyper
890	Pp04:5,434,247..5,434,381	100.0		94.8	1	T17S [48], Q18H [51], R19C [54], Y25H [72], K29N [84]	Hyper
890	Pp07:7,513,306..7,513,440	100.0		97.8	1	R19C [54], Y25H [72], K29N [84]	Hyper
891	Pp08:1,651,213..1,651,318	100.0		97.2	1	T15K [42], T17K [48]	Hyper
897	Pp01:40,855,874..40,856,184	100.0		99.4	2		Hyper
904	Pp07:16,265,636..16,265,969	100.0		98.3	2		Hyper
915	Pp01:19,005,076..19,005,402	100.0		98.9	2	C20F [59], Y23H [68]	Hyper
916	Pp05:15,186,016..15,186,125	100.0		100.0	1		Hyper
916	Pp05:15,197,447..15,197,556	100.0		100.0	1		Hyper
928	Pp01:19,487,602..19,487,921	100.0		99.4	2		Hyper
933	Pp03:20,436,063..20,436,334	100.0		98.9	2	P25A [72]	Hyper
941	Pp01:35,306,083..35,306,374	100.0		98.9	2		Hyper
941	Pp08:2,314,978..2,315,268	100.0		98.3	2	T16A [46], L34S [100]	Hyper
952	Pp01:6,202,906..6,203,167	100.0		98.9	2	N29D [86], P46S [137]	Hyper
966	Pp01:4,810,516..4,810,796	88.5		97.4	2	P5L [32], G11S [50], M23V [86], A40G [137]	Hyper
966	Pp01:42,286..42,586	100.0		97.7	2	R21G [60], L47V [138]	Hyper
968	Pp03:7,661,862..7,662,134	100.0		97.0	2	V4L [9]	Hyper
982	Pp06:5,710,854..5,710,956	100.0		97.1	1	I12V [33]	Hyper
985	Pp06:1,358,592..1,358,692	100.0		100.0	1		Hyper
997	Pp07:19,780,560..19,780,791	100.0		99.4	2	R24L [69]	Hyper
1004	Pp01:8,190,471..8,190,765	100.0		92.9	2	H4Y [163]	Hyper
1024	Pp08:11,480,418..11,480,687	100.0		98.2	2	E40Q [163]	Hyper
1026	Pp03:2,212,246..2,212,351	97.2		95.3	1	H16R [74]	Hyper
1032	Pp01:44,743,446..44,749,784	96.0		97.0	2	P7Q [24], S16C [51]	Hyper
1041	Pp01:43,764,109..43,764,424	100.0		96.6	2	R13* [135]	Hyper
1048	Pp01:37,952,700..37,953,039	100.0		99.4	2	I4V [11]	Hyper
1053	Pp01:11,286,435..11,286,527	100.0		96.8	1	M6A [17]	Hyper
1064	Pp04:2,865,399..2,865,703	100.0		99.4	2	K16T [47]	Hyper
1068	Pp02:25,156,139..25,156,437	100.0		92.9	2		Hyper
1074	Pp04:9,076,005..9,076,291	100.0		97.1	2	W32R [80], H30K [86]	Hyper
1077	Pp04:1,271,516..1,277,197	100.0		96.6	2	H5Q [12], E19D [54], S25P [72], R26S [75]	Hyper
1085	Pp02:3,985,215..3,985,332	96.7		97.5	1	F17S [49], V21A [61], F24S [70]	Hyper
1094	Pp06:30,140,496..30,140,730	100.0		95.4	2		Hyper
1104	Pp02:20,302,789..20,302,920	100.0		98.5	1	Y9C [25], K25R [73]	Hyper
1107	Pp02:27,669,932..27,670,235	100.0		97.1	2	Y5F [13]	Hyper
1115	Pp07:8,231,241..8,231,520	99.4		98.3	2		Hyper
1119	Pp01:23,726,789..23,726,898	100.0		100.0	1		Hyper
1120	Pp04:12,432,961..12,433,266	100.0		100.0	2		Hyper
1127	Pp06:4,046,809..4,047,131	100.0		100.0	2		Hyper
1135	Pp01:35,704,373..35,704,644	100.0		97.1	2	M29W [88]	Hyper
1142	Pp06:6,417,550..6,417,888	98.3		99.4	2		Hyper
1144	Pp08:19,939,789..19,939,887	100.0		99.0	1	L14F [41]	Hyper
1159	Pp01:37,910,962..37,911,294	100.0		98.9	2	C29G [87], V2I [168]	Hyper
1160	Pp06:1,333,156..1,333,465	100.0		98.3	2	delCSLWEHDEARMTSTSWH*27* [85]	Hyper
1164	Pp08:17,276,048..17,276,294	100.0		100.0	2		Hyper
1168	Pp02:22,470,583..22,470,886	98.9		92.4	2	delKIEVWKKF*35* [104]	Hyper
1169	Pp08:22,222,554..22,222,916	100.0		97.7	2	R12K [33]	Hyper
1177	Pp01:34,265,501..34,265,777	100.0		99.4	2		Hyper
1181	Pp07:22,144,956..22,145,294	100.0		99.4	2		Hyper
1185	Pp03:1,926,352..1,926,667	100.0		97.1	2		Hyper
1197	Pp04:1,253,348..1,253,667	100.0		97.7	2		Hyper
1206	Pp05:9,947,905..9,948,017	100.0		98.2	1	V27A [78]	Hyper
1209	Pp02:19,759,710..19,760,004	100.0		93.7	2		Hyper
1210	Pp06:24,596,501..24,596,652	100.0		96.7	1	R18H [51], C21T [60], ins40+10aa [117]	Hyper
1211	Pp03:5,266,500..5,266,839	100.0		96.0	2	R14G [133]	Hyper
1235	Pp01:30,704,841..30,705,169	100.0		99.4	2		Hyper
1241	Pp05:15,309,341..15,309,463	100.0		96.7	1		Hyper
1246	Pp04:7,362,984..7,363,230	100.0		98.9	2	R15W [42], T24K [69]	Hyper
1250	Pp08:20,077,543..20,077,858	100.0		97.1	2		Hyper
1264	Pp07:2,212,899..2,213,184	100.0		98.3	2	P54L [159]	Hyper
1274	Pp04:12,275,836..12,276,013	97.7		88.8	1	P4S [14], I8L [26], delCQI13 [41], C16Y [41]	Hyper
1279	Pp06:24,520,772..24,520,952	100.0		96.1	1		Hyper
1283	Pp05:2,268,947..2,269,286	100.0		100.0	2		Hyper
1298	Pp06:10,100,175..10,100,292	100.0		98.3	1	P19R [56], M32T [95]	Hyper
1311	Pp01:33,855,065..33,855,354	100.0		100.0	2		Hyper
1323	Pp07:19,225,610..19,225,928	100.0		98.9	2	I12M [74]	Hyper
1332	Pp03:18,449,951..18,450,204	100.0		97.7	2	L29M [87]	Hyper
1333	Pp01:4,319,683..4,319,833	100.0		99.3	1	L44I [130]	Hyper
1356	Pp04:22,090,231..22,090,520	100.0		98.9	2	N22D [63]	Hyper
1361	Pp08:21,477,379..21,477,547	100.0		97.1	1		Hyper
1370	Pp01:46,731,194..46,731,577	100.0		98.9	2	T31I [90]	Hyper
1389	Pp06:28,627,855..28,628,183	100.0		98.3	2		Hyper
1396	Pp08:1,109,275..1,109,418	100.0		99.3	1	H27R [80]	Hyper
1402	Pp05:10,781,961..10,782,284	100.0		98.3	2	E4G [95]	Hyper
1413	Pp02:16,212,919..16,213,201	100.0		98.3	2		Hyper
1427	Pp01:13,286,464..13,286,605	100.0		99.3	1	L1R [2]	Hyper
1428	Pp03:26,903,739..26,904,091	100.0		98.3	2	P12L [33], V16A [45]	Hyper
1445	Pp01:42,901,986..42,902,374	100.0		98.9	2	F18L [51]	Hyper
1457	Pp03:1,938,973..1,939,237	100.0		98.3	2	Y15C [43], N29S [85]	Hyper
1459	Pp01:31,697,665..31,697,982	100.0		98.3	2	P42S [124], ins45+12aa [133]	Hyper
1474	Pp08:21,691,478..21,691,630	100.0		99.3	1		Hyper
1475	Pp01:35,177,703..35,177,973	100.0		96.6	2		Hyper
1475	Pp07:2,866,516..2,866,785	99.4		95.4	2		Hyper
1475	Pp08:18,071,476..18,071,750	100.0		92.7	2		Hyper
1481	Pp01:33,323,765..33,323,943	100.0		95.5	1	L4F [9]	Hyper
1515	Pp01:22,832,168..22,832,425	100.0		98.9	2		Hyper
1518	Pp06:12,269,412..12,269,686	100.0		99.4	2	M20V [149]	Hyper
1534	Pp07:19,225,325..19,225,605	100.0		98.9	2	V29I [127]	Hyper
1542	Pp01:46,461,284..46,461,581	100.0		98.9	2	I6V [15], G24E [69]	Hyper
1549	Pp01:22,766,288..22,766,581	100.0		100.0	2		Hyper
1559	Pp06:20,543,479..20,543,761	100.0		97.7	2	L11S [30]	Hyper
1570	Pp05:17,064,860..17,065,219	100.0		98.9	2		Hyper
1574	Pp06:24,557,360..24,557,516	100.0		99.4	1		Hyper
1576	Pp02:17,703,884..17,704,232	100.0		98.9	2	I10T [28], delSSAGILKARNLFERAL42* [124]	Hyper
1614	Pp01:3,400,842..3,400,992	100.0		96.0	1	L3S [7], M5V [13]	Hyper
1642	Pp04:21,803,730..21,803,912	100.0		94.0	1	S4L [10], delIEL30 [88]	Hyper
1664	Pp08:20,033,955..20,034,103	100.0		97.3	1		Hyper
1669	Pp01:11,287,656..11,287,805	99.3		97.4	1	V26A [75]	Hyper
1674	Pp02:28,140,242..28,140,421	98.9		93.3	1	W19R [55]	Hyper
1683	Pp02:2,032,827..2,032,982	95.4		92.8	1		Hyper
1711	Pp01:22,982,710..22,982,998	100.0		99.4	2	ins34힖� [99]	Hyper
1716	Pp06:3,246,681..3,246,978	100.0		100.0	2		Hyper
1752	Pp02:16,080,289..16,080,551	100.0		98.9	2		Hyper
1754	Pp04:1,360,728..1,360,942	99.4		79.1	1	R8K [66], delFSSSTRLRDSVVVS15 [87], K40R [120]	Hyper
1756	Pp01:24,951,461..24,951,816	100.0		100.0	2		Hyper
1763	Pp07:3,861,724..3,862,019	100.0		99.4	2		Hyper
1795	Pp06:23,871,235..23,871,538	100.0		100.0	2		Hyper
1798	Pp03:20,749,698..20,750,024	100.0		98.3	2		Hyper
1836	Pp01:47,010,268..47,010,400	100.0		97.7	1	D7N [18]	Hyper
1841	Pp01:25,673,228..25,673,668	100.0		94.3	2	N10D [98], G11D [101], A13V [107], S21N [131], K24I [140]	Hyper
1848	Pp01:1,487,670..1,487,799	99.2		98.5	1		Hyper
1862	Pp06:7,184,389..7,184,760	100.0		96.6	2	V5A [117]	Hyper
1863	Pp01:4,319,838..4,320,109	100.0		99.4	2	T17I [48]	Hyper
1869	Pp01:13,678,746..13,678,840	100.0		100.0	1		Hyper
1892	Pp06:24,557,358..24,557,516	100.0		91.4	1	insN3NCGSL [71]	Hyper
1902	Pp07:15,691,232..15,691,625	98.3		98.8	2		Hyper
1910	Pp05:10,580,187..10,580,582	100.0		98.3	2	A11T [30]	Hyper
1913	Pp03:19,222,303..19,222,648	100.0		99.4	2		Hyper
1919	Pp06:30,140,749..30,140,836	86.3		98.9	1	T12I [34]	Hyper
1920	Pp07:12,299,285..12,299,425	100.0		100.0	1		Hyper
1938	Pp05:14,810,809..14,810,938	100.0		99.2	1	M11K [32]	Hyper
1955	Pp06:6,149,703..6,149,821	100.0		96.7	1	M17V [48]	Hyper
1962	Pp01:28,850,542..28,850,693	100.0		100.0	1		Hyper
1976	Pp08:11,480,055..11,480,413	100.0		98.9	2		Hyper
1988	Pp02:23,188,707..23,189,007	100.0		98.9	2	E14V [41]	Hyper
1991	Pp08:19,990,171..19,990,472	100.0		98.3	2	T24I [70], Q25L [73]	Hyper
1992	Pp07:19,638,463..19,638,717	100.0		98.3	2	S17F [50]	Hyper
1995	Pp04:24,882,447..24,882,592	100.0		100.0	1		Hyper
2004	Pp03:25,049,517..25,049,639	99.2		96.7	1	Y18H [51]	Hyper
2017	Pp05:16,919,706..16,919,828	100.0		99.2	1	Y25C [74]	Hyper
2027	Pp02:20,088,931..20,089,306	100.0		96.6	2	T7H [86], A4T [95]	Hyper
2037	Pp05:10,738,373..10,738,690	100.0		95.4	2	E8K [25]	Hyper
2042	Pp04:3,618,557..3,618,943	100.0		98.3	2	P27R [87], G28R [90]	Hyper
2061	Pp03:685,966..686,114	100.0		94.1	1	ins10G [27], delGG18 [54]	Hyper
2063	Pp04:7,577,810..7,577,991	100.0		95.1	1		Hyper
2074	Pp08:11,921,145..11,921,258	100.0		99.1	1	G35A [102]	Hyper
2086	Pp02:2,032,827..2,032,982	93.1		95.1	1	V18L [65], ins23HF [80]	Hyper
2094	Pp04:11,283,323..11,283,595	100.0		100.0	2		Hyper
2115	Pp08:19,806,537..19,806,661	100.0		99.2	1	A21T [60]	Hyper
2123	Pp07:20,151,524..20,151,670	100.0		100.0	1		Hyper
2125	Pp02:23,324,969..23,325,112	100.0		95.9	1	S7L [19], L10S [28]	Hyper
2125	Pp06:29,001,077..29,001,220	100.0		98.6	1	N9D [25]	Hyper
2131	Pp01:7,641,252..7,641,558	100.0		94.4	2	L1V [59], L18P [110]	Hyper
2131	Pp01:951,178..951,483	100.0		89.7	2		Hyper
2153	Pp05:13,639,596..13,639,854	99.4		92.5	2	L1V [49], T10S [76]	Hyper
2170	Pp02:29,467,080..29,467,463	100.0		99.4	2		Hyper
2179	Pp08:19,735,392..19,735,512	100.0		100.0	1		Hyper
2191	Pp06:29,548,546..29,548,660	100.0		98.3	1	H31Q [90]	Hyper
2224	Pp08:3,968,211..3,968,322	100.0		100.0	1		Hyper
2225	Pp08:8,477,806..8,477,934	100.0		96.9	1	H15R [44], I16V [47]	Hyper
2227	Pp03:2,044,261..2,044,415	100.0		99.4	1		Hyper
2297	Pp01:30,016,877..30,016,963	50.0		98.9	1		Hyper
2314	Pp01:26,175,587..26,175,690	100.0		99.0	1	K8E [23]	Hyper
2355	Pp08:16,014,778..16,014,920	100.0		99.3	1	Y33C [97]	Hyper
2367	Pp03:20,347,024..20,347,160	100.0		98.5	1	V11L [30]	Hyper
2657	Pp07:1,319,533..1,319,729	100.0		87.3	1	delKHFNSSTLC30T [87]	Hyper
2668	Pp05:3,594,400..3,594,533	100.0		98.5	1	R22G [64]	Hyper
2705	Pp01:41,173,291..41,173,456	100.0		94.8	1		Hyper
2732	Pp04:7,722,428..7,722,705	98.3		97.7	2	A23T [157]	Hyper
2749	Pp03:25,611,330..25,611,418	100.0		96.6	1	T6A [15], Y10C [27], A19T [54]	Hyper
2756	Pp01:8,572,894..8,573,173	100.0		99.4	2	G13C [37]	Hyper
2781	Pp01:40,299,220..40,299,387	100.0		96.0	1		Hyper
2800	Pp04:7,205,891..7,206,053	99.4		91.9	1	T3A [41]	Hyper
2866	Pp01:46,043,100..46,043,230	100.0		100.0	1		Hyper
2888	Pp03:22,182,815..22,183,007	100.0		90.2	1	delCHSKQFA5 [87]	Hyper
2932	Pp08:15,111,367..15,111,541	100.0		98.9	1		Hyper
2949	Pp07:18,558,165..18,558,329	100.0		93.1	1		Hyper
3065	Pp06:1,231,158..1,231,316	100.0		96.2	1	Q9R [25], T22P [64], C26F [76], F47L [139]	Hyper
3137	Pp01:42,456,364..42,456,492	100.0		99.2	1	S38L [113]	Hyper
3145	Pp08:18,780,830..18,780,933	100.0		99.0	1	H3L [52]	Hyper
3176	Pp07:8,547,035..8,547,266	100.0		97.1	2	H3Y [8]	Hyper
3197	Pp02:30,102,863..30,103,218	100.0		98.3	2	delI51 [32]	Hyper
3220	Pp06:28,987,720..28,987,857	100.0		95.7	1	M2T [5], Y5C [14]	Hyper
3269	Pp06:10,387,157..10,387,378	100.0		98.3	2		Hyper
3383	Pp04:5,309,602..5,309,706	92.1		86.7	1	S5T [21], T9I [33], R16G [54], I20V [66], L28I [90]	Hyper
3431	Pp05:13,285,825..13,286,151	100.0		98.9	2	T23A [68]	Hyper
3443	Pp07:12,144,053..12,144,176	100.0		96.0	1	R19G [55], M20K [58], H29Y [85], S37C [109], V38I [112]	Hyper
3511	Pp01:46,337,361..46,337,542	100.0		95.1	1		Hyper
3512	Pp04:10,249,524..10,249,656	100.0		97.7	1	delYCNTLQPRETRLKIIRQPVVTVKITSSPRS14* [41]	Hyper
3535	Pp05:484,626..484,797	100.0		98.9	1		Hyper
3564	Pp08:15,261,769..15,261,933	100.0		94.3	1	ins26RFR [75]	Hyper
3566	Pp01:28,620,318..28,620,444	100.0		97.6	1	R4W [66], L5S [69]	Hyper
3570	Pp01:12,603,885..12,603,984	100.0		99.0	1	L2P [50]	Hyper
3575	Pp01:43,738,499..43,738,702	100.0		82.8	1	S11G [32], F16L [47], delQMDQEIIHFQS29P [86]	Hyper
3578	Pp01:4,590,631..4,590,761	100.0		93.1	1	F12S [33], F14S [39], K16M [45], N34D [99]	Hyper
3578	Pp03:22,802,280..22,802,410	100.0		99.2	1	L21F [60]	Hyper
3578	Pp03:22,820,743..22,820,873	100.0		99.2	1	L21F [60]	Hyper
3578	Pp03:22,824,521..22,824,651	100.0		99.2	1	L21F [60]	Hyper
3587	Pp08:4,770,391..4,770,548	100.0		98.7	1		Hyper
3595	Pp05:16,056,390..16,056,502	100.0		99.1	1		Hyper
3624	Pp07:7,371,150..7,371,331	100.0		92.9	1		Hyper
3666	Pp06:29,743,441..29,743,661	100.0		78.7	1	delSDGHVISVIDSFRNTET29Y [86]	Hyper
3689	Pp07:21,756,688..21,756,843	100.0		97.4	1	F21L [61], S25F [73]	Hyper
3712	Pp01:29,237,758..29,238,038	100.0		99.4	2		Hyper
3739	Pp02:17,933,450..17,933,536	50.0		98.9	1	R9L [24]	Hyper
3745	Pp05:16,919,707..16,919,828	100.0		100.0	1		Hyper
3749	Pp04:12,275,622..12,275,789	97.8		96.7	4	C11R [32], delCRLGKLLLSLGCMRWLGKLLLSLGSCM14* [41]	Hyper
3766	Pp05:5,008,618..5,008,757	100.0		97.9	1	S3P [8], I13T [38]	Hyper
3829	Pp05:13,978,521..13,978,698	100.0		97.8	1		Hyper
3837	Pp02:30,282,735..30,283,009	100.0		99.4	2		Hyper
3838	Pp06:4,215,739..4,215,992	100.0		98.3	2	T9I [24], A15T [42]	Hyper
3864	Pp03:9,532,215..9,596,468	100.0		99.4	2	G2S [54]	Hyper
3869	Pp01:40,730,780..40,731,034	100.0		98.9	2	T42A [49]	Hyper
3872	Pp02:25,564,987..25,565,075	100.0		100.0	1		Hyper
3874	Pp01:8,411,521..8,411,816	100.0		98.9	2		Hyper
3878	Pp03:1,996,562..1,996,735	100.0		98.9	1		Hyper
3888	Pp01:4,006,597..4,006,689	100.0		98.9	1	H24R [69]	Hyper
3894	Pp01:13,046,888..13,047,051	97.1		84.6	1	M1I [69], L2I [72], Y6D [84]	Hyper
3894	Pp01:16,518,520..16,518,681	96.6		82.7	1	H3R [63], M5I [69], L6I [72], R7Q [75], delASVSIQ*10D* [84]	Hyper
3894	Pp01:16,538,502..16,538,667	98.3		84.8	1	D2N [60], L3R [63], L6I [72]	Hyper
3894	Pp01:16,550,425..16,550,591	98.9		87.2	1	V6I [72], Y10D [84]	Hyper
3894	Pp08:11,216,894..11,217,050	93.1		84.6	1	M5I [69], L6I [72]	Hyper
3919	Pp02:17,989,328..17,989,550	100.0		76.2	1	S7N [20], delKDFAVEEGHQMVGELIY29 [86]	Hyper
3931	Pp01:22,459,464..22,459,719	100.0		99.4	2	V9A [26]	Hyper
3951	Pp03:6,382,752..6,382,936	100.0		93.0	1	Y15H [42], Y25C [72]	Hyper
3994	Pp01:3,400,842..3,400,992	100.0		99.3	1	K48T [142]	Hyper
4056	Pp08:10,721,068..10,721,264	100.0		74.1	1	delDDA9A [24], insD15AD [36], insG20DDGDG [54], delCCNEDGEFDAL27 [87]	Hyper
4076	Pp07:20,537,526..20,537,754	100.0		100.0	2		Hyper
4082	Pp08:20,211,912..20,212,124	100.0		98.3	2		Hyper
4083	Pp01:26,736,644..26,736,856	100.0		76.6	1		Hyper
4085	Pp04:13,884,651..13,884,801	100.0		97.4	1	P21R [62]	Hyper
4117	Pp01:46,016,710..46,016,881	100.0		97.7	1	delYGGIT21* [157]	Hyper
4117	Pp01:5,926,241..5,926,412	100.0		95.4	1	delYGGIT21* [157]	Hyper
4162	Pp07:8,547,035..8,547,266	100.0		96.0	2	L12V [138]	Hyper
4174	Pp01:9,156,849..9,157,094	100.0		98.3	2		Hyper
4256	Pp01:20,078,585..20,078,837	100.0		98.3	2	I26L [97], H44P [151], V47A [160]	Hyper
4258	Pp08:5,373,092..5,373,301	100.0		82.4	1	delTSKWGVTKIFTI13 [87], H47Q [153]	Hyper
4273	Pp04:12,289,359..12,289,451	68.4		100.0	1		Hyper
4328	Pp03:4,872,160..4,872,282	100.0		100.0	1		Hyper
4362	Pp02:4,640,493..4,640,585	100.0		98.9	1	R28Q [82]	Hyper
4374	Pp01:19,617,645..19,617,755	97.4		97.3	1	Y14C [40], V34I [100]	Hyper
1061	Pp06:27,289,336..27,289,499	100.0		93.7	1		Hypo
1070	Pp07:17,704,284..17,704,494	98.3		79.2	1	F27L [79], delNPAVSQIMQSLISN30 [88]	Hypo
1072	Pp08:11,140,057..11,140,389	100.0		97.7	2	delGS*29 [86]	Hypo
1075	Pp01:31,396,882..31,397,009	100.0		98.4	1	L28P [81]	Hypo
1080	Pp01:40,055,177..40,055,511	100.0		99.4	2		Hypo
1109	Pp08:20,369,914..20,370,134	100.0		78.7	1	delGIDPRKKLVILGIRGT30 [87]	Hypo
1124	Pp01:42,876,401..42,876,688	100.0		98.9	2	M9T [66]	Hypo
1129	Pp07:17,231,584..17,231,816	100.0		98.9	2	S25G [72], R44Q [129]	Hypo
1134	Pp05:10,547,112..10,547,445	100.0		99.4	2		Hypo
1146	Pp06:3,078,046..3,078,324	98.3		98.8	2		Hypo
1149	Pp01:8,336,064..8,336,203	100.0		92.9	1	C6G [37], T19A [76], R24L [91], D29H [106]	Hypo
1149	Pp01:8,301,069..8,301,208	100.0		94.3	1	C6G [37], P17L [70], V35F [124]	Hypo
1150	Pp06:29,571,926..29,572,244	100.0		98.3	2	T14A [80]	Hypo
1156	Pp03:24,539,901..24,540,210	100.0		98.9	2	S17L [48], V23A [66]	Hypo
1188	Pp05:2,841,771..2,841,953	100.0		95.1	1	delLLP22 [87]	Hypo
1212	Pp08:22,054,144..22,054,346	100.0		84.7	1	delIEQLAYLVAVR23T [86]	Hypo
1214	Pp07:14,388,642..14,388,806	100.0		94.3	1	E15V [42]	Hypo
1230	Pp01:36,351,367..36,351,620	100.0		97.2	2	delF30 [87]	Hypo
1255	Pp02:27,243,362..27,243,547	100.0		91.9	1	Q10L [27], delFQST30 [87], M39V [102], R43S [114]	Hypo
1263	Pp02:28,048,960..28,049,253	100.0		99.4	2	R36C [106]	Hypo
1265	Pp05:2,841,772..2,841,953	100.0		95.6	1		Hypo
1266	Pp02:27,186,676..27,186,881	100.0		98.3	2	K19R [54]	Hypo
1275	Pp06:2,484,811..2,485,031	100.0		77.8	1	delFQIEAHACCHVCGQDRV8L [85]	Hypo
1275	Pp08:17,678,552..17,678,768	100.0		90.9	2	Q17Y [146]	Hypo
1275	Pp07:21,007,988..21,008,399	96.0		93.5	3	Q17Y [146]	Hypo
1301	Pp02:28,922,316..28,922,473	100.0		98.7	1	C29F [84]	Hypo
1315	Pp07:3,955,542..3,955,856	100.0		96.6	2	K7Q [18], F17L [48]	Hypo
1318	Pp03:24,591,632..24,591,879	100.0		99.4	2		Hypo
1324	Pp01:31,805,529..31,805,877	100.0		98.3	2	H2Y [4], L4V [10]	Hypo
1325	Pp05:15,323,408..15,323,761	100.0		99.4	2		Hypo
1342	Pp01:37,697,655..37,698,003	100.0		98.9	2		Hypo
1343	Pp03:23,735,349..23,735,704	100.0		99.4	2		Hypo
136	Pp01:1,777,653..1,777,769	100.0		98.3	1	N25S [72]	Hypo
1368	Pp06:27,632,458..27,632,787	100.0		100.0	2		Hypo
1378	Pp03:20,670,837..20,671,153	100.0		98.3	2	C3Y [7]	Hypo
1419	Pp08:21,867,917..21,868,068	100.0		100.0	1		Hypo
1425	Pp01:44,275,964..44,276,050	50.0		96.6	1	G6D [15], K14E [39]	Hypo
143	Pp07:14,511,173..14,511,411	100.0		99.4	2	C27Y [80]	Hypo
1444	Pp02:22,961,783..22,962,085	100.0		98.3	2	S5I [73], I9L [85]	Hypo
1453	Pp04:4,587,317..4,587,663	100.0		98.3	2	G31R [83], E30Q [86]	Hypo
148	Pp07:8,641,553..8,641,696	100.0		97.9	1	T46S [136]	Hypo
1486	Pp08:357,120..357,482	100.0		99.4	2		Hypo
1514	Pp02:22,769,788..22,769,966	100.0		97.2	1		Hypo
1514	Pp02:22,785,050..22,785,228	100.0		97.2	1		Hypo
1525	Pp05:15,575,097..15,575,191	100.0		100.0	1		Hypo
1528	Pp05:8,264,363..8,264,706	100.0		99.4	2	L42P [123]	Hypo
1533	Pp02:2,032,827..2,032,982	96.6		91.7	1	V18L [65], ins20FTVH [71]	Hypo
1538	Pp01:8,390,011..8,390,123	100.0		92.9	1	D12G [55], L14A [61], G19T [76], L21S [82], L24R [91]	Hypo
1547	Pp05:11,592,586..11,592,881	100.0		97.7	2		Hypo
155	Pp03:19,466,330..19,466,528	100.0		85.4	1	delYGSKMTNYK14 [87]	Hypo
1561	Pp03:20,068,468..20,068,633	100.0		94.3	1		Hypo
1564	Pp05:15,004,015..15,004,205	100.0		90.1	1	delLIAPGC30 [87]	Hypo
1572	Pp08:15,097,085..15,097,381	100.0		95.5	2	Y13H [37], C14R [40], delI29 [85], L30V [85]	Hypo
1587	Pp04:6,109,325..6,109,492	100.0		95.4	1	ins1QL [84]	Hypo
159	Pp01:1,014,833..1,014,941	100.0		96.3	1		Hypo
16	Pp04:13,777,320..13,777,590	100.0		98.3	2		Hypo
1606	Pp02:1,293,093..1,293,341	100.0		100.0	2		Hypo
1607	Pp04:206,911..207,000	51.7		98.9	1	Y9N [26]	Hypo
1619	Pp03:24,424,173..24,424,287	100.0		95.7	1	R2G [4], I16V [46], T17A [49]	Hypo
1621	Pp08:18,807,956..18,808,177	100.0		78.4	1	delPGGKRFHLQQMNYLAQ30 [87]	Hypo
1622	Pp05:15,283,398..15,283,796	100.0		98.9	2	K37R [108], H39Q [114]	Hypo
1628	Pp08:16,700,814..16,700,911	100.0		100.0	1		Hypo
1653	Pp06:27,644,614..27,644,913	100.0		95.4	2	N6D [63], N11K [78], K13T [84], G16D [93]	Hypo
1667	Pp01:33,822,176..33,822,541	100.0		100.0	2		Hypo
1673	Pp01:60,451..60,809	100.0		98.9	2	N55D [163]	Hypo
1676	Pp01:38,041,032..38,041,176	100.0		100.0	1		Hypo
172	Pp01:8,740,264..8,740,388	100.0		99.2	1		Hypo
1734	Pp01:11,292,669..11,292,817	100.0		98.0	1	E8K [21], V30L [87], R38Q [111]	Hypo
1739	Pp03:14,535,958..14,536,265	100.0		98.9	2	E4K [10]	Hypo
1743	Pp02:29,654,136..29,654,441	100.0		97.7	2	L12F [93], C26S [135], delLSMICF33* [156]	Hypo
1770	Pp04:1,906,776..1,907,171	100.0		99.4	2	E7D [19]	Hypo
1774	Pp03:8,723,694..8,723,976	100.0		99.4	2	L43F [128]	Hypo
1800	Pp04:10,370,042..10,370,220	100.0		92.2	1	Y17C [50], L22M [65], S24G [71]	Hypo
1825	Pp07:14,600,369..14,600,696	100.0		98.3	2	G6R [16], F25S [73], T38S [112]	Hypo
1826	Pp01:14,554,966..14,556,645	90.2		89.2	3	K2* [108]	Hypo
1826	Pp01:14,501,583..14,501,767	100.0		98.8	2	R5C [142]	Hypo
1830	Pp05:2,783,234..2,783,506	100.0		98.3	2	R2K [16]	Hypo
1834	Pp07:2,787,055..2,787,392	100.0		100.0	2		Hypo
1854	Pp06:27,983,555..27,983,871	100.0		98.3	2		Hypo
1858	Pp03:5,200,551..5,200,802	100.0		92.7	2	K2Q [4], ins11CV [31]	Hypo
1860	Pp07:20,032,232..20,032,479	100.0		99.4	2	M19V [115]	Hypo
1868	Pp02:3,286,701..3,287,057	98.9		99.4	2	G5S [12]	Hypo
1882	Pp06:216,686..217,020	100.0		98.3	2		Hypo
189	Pp04:1,032,307..1,032,656	100.0		97.1	2	M7I [19]	Hypo
1904	Pp01:34,897,788..34,898,062	100.0		99.4	2	R38H [162]	Hypo
1946	Pp01:8,281,751..8,282,046	100.0		99.4	2	P24L [70]	Hypo
1964	Pp04:10,315,281..10,315,395	100.0		99.1	1		Hypo
202	Pp08:20,892,404..20,892,524	99.2		97.5	1	S9C [25], F29L [85], N39H [115]	Hypo
2024	Pp06:27,546,093..27,546,442	100.0		98.9	2	P12L [55]	Hypo
2040	Pp01:2,964,378..2,964,655	100.0		99.4	2		Hypo
2055	Pp06:27,838,411..27,838,735	100.0		96.6	2	T11M [30], I18T [51], V25M [72], F29V [84]	Hypo
2056	Pp05:11,959,375..11,959,687	100.0		99.4	2	Q53H [158]	Hypo
2059	Pp03:9,532,215..9,532,494	98.9		93.3	2		Hypo
2064	Pp03:7,715,539..7,715,906	100.0		100.0	2		Hypo
207	Pp03:4,845,667..4,845,967	100.0		98.3	2	P37K [108]	Hypo
2081	Pp06:28,192,645..28,192,815	100.0		98.3	1	insC29LC [86]	Hypo
2082	Pp02:12,209,778..12,210,084	100.0		97.2	2		Hypo
2087	Pp02:19,759,710..19,760,004	100.0		97.7	2	L30F [87], I52T [153]	Hypo
2089	Pp01:33,559,635..33,559,890	100.0		100.0	2		Hypo
2090	Pp01:3,561,212..3,561,513	100.0		98.3	2	A18P [127]	Hypo
2091	Pp01:32,211,382..32,211,663	100.0		98.9	2		Hypo
2118	Pp06:7,227,099..7,227,203	100.0		100.0	1		Hypo
2122	Pp08:16,139,533..16,139,648	100.0		96.6	1	R21W [60], K24T [69]	Hypo
2139	Pp02:14,861,019..14,861,193	100.0		98.3	1	I19K [153]	Hypo
2151	Pp06:18,384,095..18,384,437	98.3		98.8	2		Hypo
2168	Pp07:21,635,807..21,635,927	100.0		100.0	1		Hypo
217	Pp04:15,620,900..15,620,988	94.7		100.0	1		Hypo
217	Pp04:7,071,955..7,072,048	100.0		92.6	1	K16Q [45], H31N [90]	Hypo
2173	Pp02:27,243,363..27,243,547	100.0		92.4	1	Q10L [27]	Hypo
2175	Pp04:15,311,578..15,311,787	100.0		79.6	1		Hypo
2175	Pp03:13,336,599..13,341,378	100.0		94.9	2		Hypo
2175	Pp02:11,240,378..11,240,585	100.0		81.3	1	I8V [23]	Hypo
2189	Pp06:27,266,707..27,266,812	100.0		100.0	1		Hypo
2216	Pp07:17,952,734..17,952,857	100.0		97.6	1	N14S [40]	Hypo
2218	Pp08:9,593,957..9,594,140	98.3		92.9	1	delLKYVW30 [88]	Hypo
2234	Pp02:21,217,742..21,217,846	100.0		100.0	1		Hypo
227	Pp02:20,827,911..20,828,235	98.3		97.1	2		Hypo
228	Pp03:27,226,895..27,227,035	97.9		98.6	1	L7F [18], Q8R [21]	Hypo
2287	Pp02:29,539,362..29,539,657	100.0		100.0	2		Hypo
230	Pp02:16,964,525..16,964,861	98.3		92.8	2	E17V [50], K22Q [65], I25T [74]	Hypo
2302	Pp07:13,763,428..13,763,733	100.0		98.3	2	H37R [110], C53R [158]	Hypo
2305	Pp01:35,578,924..35,579,276	100.0		91.9	2		Hypo
2316	Pp04:7,297,622..7,297,708	50.0		98.9	1	M2V [4]	Hypo
2338	Pp06:9,011,311..9,011,494	98.9		91.8	1	R9Q [27], delIYYL29 [87]	Hypo
2350	Pp05:10,849,009..10,849,195	100.0		92.0	1	delIMKTC30 [87]	Hypo
2350	scaffold_266:1,135..1,300	93.7		91.0	1	H22L [67], N23T [70], D24K [73], I25L [76]	Hypo
2374	Pp04:1,810,763..1,810,830	39.7		94.2	1	L11S [44]	Hypo
2374	Pp02:2,793,372..2,793,457	49.4		95.3	1		Hypo
2374	Pp02:2,546,371..2,546,457	50.0		94.3	1	delLLDRSDDDHFWI17* [50]	Hypo
2396	Pp01:31,996,527..31,996,758	100.0		99.4	2	M24T [134]	Hypo
24	Pp06:20,454,740..20,455,029	100.0		97.2	2	V20M [58]	Hypo
2444	Pp01:42,280,844..42,280,951	100.0		99.1	1	L5M [14]	Hypo
2447	Pp01:37,410,742..37,411,022	100.0		86.8	2	L3Q [70], S4L [73], ins14+5aa [103]	Hypo
2472	Pp01:17,746,650..17,746,896	100.0		98.3	2	R23L [67], H32Y [94]	Hypo
2505	Pp06:4,005,695..4,005,801	100.0		99.1	1	S26P [76]	Hypo
2632	Pp02:19,791,823..19,791,929	100.0		98.1	1	W7R [32], I14V [53]	Hypo
267	Pp06:27,109,334..27,109,465	100.0		96.2	1	I24V [71], N42K [125]	Hypo
2757	Pp06:20,545,580..20,545,717	100.0		99.3	1		Hypo
277	Pp04:4,709,898..4,710,250	100.0		99.4	2	R5K [12]	Hypo
2802	Pp06:6,937,951..6,938,128	98.3		92.1	1	V13F [139], S16L [148], F17S [151]	Hypo
281	Pp06:28,031,118..28,031,469	100.0		99.4	2		Hypo
284	Pp04:23,804,548..23,804,663	100.0		99.1	1	F14S [41]	Hypo
2916	Pp01:18,752,554..18,752,689	100.0		100.0	1		Hypo
2926	Pp01:36,403,279..36,403,414	100.0		97.8	1	Q24R [70], G42C [124]	Hypo
2939	Pp01:24,018,978..24,019,087	100.0		100.0	1		Hypo
297	Pp03:24,592,859..24,592,955	100.0		100.0	1		Hypo
3072	Pp07:18,456,653..18,456,804	100.0		86.2	1		Hypo
3081	Pp04:21,441,743..21,441,911	100.0		95.4	1		Hypo
3081	Pp02:8,203,591..8,203,759	100.0		94.8	1	F1S [2]	Hypo
3081	Pp04:17,679,901..17,680,068	99.4		95.4	1	F15L [44]	Hypo
3081	Pp03:16,962,509..16,962,677	100.0		95.4	1	E17K [50]	Hypo
3081	Pp04:23,113,614..23,113,782	100.0		95.4	1		Hypo
31	Pp01:1,907,307..1,907,598	100.0		98.9	2	Q16H [141], I23L [162]	Hypo
3116	Pp06:5,409,814..5,410,017	100.0		84.8	1	F16L [45], delRLRKA*30 [87]	Hypo
3121	Pp02:21,096,077..21,096,212	98.3		80.9	1	F4L [24], K22D [78]	Hypo
3161	Pp03:7,374,360..7,374,513	100.0		99.4	1	S2C [4]	Hypo
3217	Pp05:17,197,414..17,197,601	100.0		89.9	1		Hypo
3226	Pp01:30,904,581..30,904,678	100.0		100.0	1		Hypo
323	Pp02:10,847,755..10,848,073	100.0		98.3	2	F29I [87]	Hypo
3230	Pp06:29,261,017..29,261,183	100.0		94.3	1		Hypo
3315	Pp04:23,676,882..23,676,952	74.0		93.0	1	R10C [28], V12A [34]	Hypo
333	Pp02:5,482,226..5,482,305	84.2		97.5	1	S9R [41], Y17C [65]	Hypo
3364	Pp05:13,968,881..13,969,010	100.0		100.0	1		Hypo
3391	Pp04:6,116,135..6,116,511	100.0		98.3	2	V7I [18], F41L [120], F42V [123]	Hypo
344	Pp05:16,735,931..16,736,122	100.0		90.1	1	delDTLTTD5 [87]	Hypo
3450	Pp04:15,311,578..15,311,787	100.0		76.3	1	E5K [12]	Hypo
351	Pp05:390,251..390,587	100.0		98.3	2	A13E [148]	Hypo
3529	Pp02:25,848,837..25,849,004	100.0		95.4	1	L24S [70], ins27GQ [79], L41P [127]	Hypo
3549	Pp03:24,821,419..24,821,530	100.0		97.3	1	R9G [25], P18R [52]	Hypo
355	Pp01:17,079,594..17,079,701	100.0		99.1	1		Hypo
3640	Pp02:29,141,446..29,141,604	100.0		86.2	1	G3E [131], S5N [137]	Hypo
3657	Pp08:13,152,266..13,152,412	100.0		99.3	1		Hypo
370	Pp05:10,738,695..10,738,847	100.0		98.7	1	V25A [73], L40R [118]	Hypo
371	Pp01:31,804,453..31,804,629	100.0		97.2	1	F23L [68], delWL29L [86]	Hypo
3755	Pp08:4,282,607..4,282,837	100.0		98.9	2	F23L [117]	Hypo
3755	Pp03:1,443,262..1,443,492	100.0		98.3	2	F23L [117]	Hypo
3755	Pp08:64,033..64,259	97.7		92.7	2		Hypo
3755	Pp02:12,848,770..12,848,996	97.7		92.1	2		Hypo
3755	Pp02:2,858,346..2,858,576	100.0		97.1	2	L14F [41], T33A [98], I39T [116]	Hypo
3821	Pp08:11,228,521..11,228,744	100.0		99.4	2	S36L [106]	Hypo
3822	Pp01:28,524,802..28,524,893	100.0		100.0	1		Hypo
3830	Pp07:14,648,543..14,648,656	99.1		98.2	1	D6E [17], T17R [50]	Hypo
388	Pp08:12,624,779..12,624,937	100.0		99.4	1		Hypo
388	Pp08:12,664,547..12,664,705	100.0		99.4	1		Hypo
3892	Pp01:19,432,113..19,432,380	100.0		100.0	2		Hypo
3923	Pp03:1,941,102..1,945,873	97.7		94.7	2	S9N [29]	Hypo
3923	Pp02:3,378,513..3,383,285	97.7		94.7	2	S9N [29]	Hypo
3923	Pp01:28,724,924..28,729,676	100.0		92.0	2		Hypo
3923	Pp06:27,726,456..27,731,228	97.7		94.7	2	S9N [29]	Hypo
3923	Pp03:13,336,599..13,341,375	100.0		94.3	2	P2T [18]	Hypo
3949	Pp03:1,880,388..1,880,575	100.0		92.0	1	K10R [27], delHTELL30 [87]	Hypo
3974	Pp02:11,309,382..11,309,470	100.0		98.9	1	N4S [9]	Hypo
3975	Pp03:3,265,620..3,265,769	100.0		100.0	1		Hypo
3988	Pp03:4,553,390..4,553,597	100.0		82.2	1	L2P [4], G6E [16], P20S [58], delKPEEQFISLFQVP29N [85]	Hypo
403	Pp01:33,921,823..33,922,195	100.0		98.3	2	L40F [119], T50M [149]	Hypo
404	Pp06:25,211,827..25,212,149	100.0		74.3	2	K17N [49], I20T [58]	Hypo
404	Pp04:3,222,646..3,231,115	98.3		73.2	2	R2S [7]	Hypo
404	Pp06:3,870,147..3,870,469	100.0		74.8	2	K17N [49]	Hypo
404	Pp03:24,616,906..24,617,228	100.0		76.0	2	D18H [51]	Hypo
404	Pp06:27,000,466..27,000,751	100.0		90.2	2	R3S [7], K17N [49], delNF34K [100]	Hypo
4053	Pp03:21,008,570..21,008,829	100.0		96.0	2	R10L [29]	Hypo
4065	Pp04:4,221,561..4,221,770	100.0		82.4	1	delSDTSTHGGFSVP30 [88], S54N [124]	Hypo
4089	Pp01:11,790,477..11,790,702	100.0		97.7	2	V14L [41]	Hypo
4098	Pp07:18,185,554..18,185,812	100.0		98.3	2		Hypo
411	Pp07:9,788,263..9,788,638	96.6		100.0	2		Hypo
420	Pp03:4,984,416..4,984,566	100.0		99.3	1	Y21F [101]	Hypo
424	Pp05:5,052,145..5,052,465	100.0		98.9	2	I7V [97]	Hypo
4245	Pp02:2,180,501..2,180,601	100.0		92.1	1	L9F [24], V11E [30], K18I [51], F27L [78]	Hypo
4270	Pp01:8,293,632..8,293,927	100.0		87.5	2	delIKTFYE18M [51]	Hypo
4288	Pp02:1,510,467..1,510,581	97.5		95.7	1		Hypo
4310	Pp04:8,933,232..8,933,329	100.0		99.0	1		Hypo
4313	Pp05:5,052,044..5,052,140	100.0		97.9	1		Hypo
4364	Pp06:29,747,274..29,747,480	100.0		81.3	1	delGSFIEFDFTSFF6 [88]	Hypo
443	Pp08:20,069,097..20,069,422	100.0		100.0	2		Hypo
453	Pp08:12,900,831..12,900,977	100.0		90.9	1		Hypo
483	Pp07:10,950,175..10,950,379	98.3		88.0	2	F1L [5], N19S [62], R22M [71], delCVRI*27* [86]	Hypo
483	Pp06:20,267,083..20,267,287	98.3		87.1	2	F1L [5], L8I [26], Y9F [29], N19S [62], K22M [71], delS*27* [86]	Hypo
483	Pp02:4,230,941..4,231,145	98.3		88.0	2	F1L [5], H17Y [56], N19S [62], R22M [71], delCVRI*27* [86]	Hypo
483	Pp01:20,865,794..20,865,998	98.3		86.5	2	F1L [5], L8I [26], H9F [29], N19S [62], R22M [71], delS*27* [86]	Hypo
483	Pp08:11,404,619..11,404,823	98.3		87.1	2	F1L [5], L8I [26], Y9F [29], N19S [62], R22M [71], delS*27* [86]	Hypo
484	Pp07:20,202,110..20,202,210	100.0		99.0	1	I5L [14]	Hypo
487	Pp01:1,185,291..1,185,649	100.0		100.0	2		Hypo
512	Pp04:18,802,380..18,802,523	100.0		97.9	1	F8V [21], D18G [51], K19R [54]	Hypo
525	Pp05:9,598,977..9,599,202	100.0		98.9	2	V20E [57], S28C [81]	Hypo
525	Pp04:10,370,121..10,370,359	88.5		96.8	2		Hypo
525	Pp02:1,510,338..1,510,584	100.0		95.9	2		Hypo
525	Pp04:5,409,784..5,410,041	100.0		96.6	2	S10F [27], K14N [39], V19A [54], H28C [81], V49I [144]	Hypo
539	Pp07:19,031,295..19,031,579	100.0		97.7	2	W31R [82]	Hypo
546	Pp07:21,278,919..21,279,278	100.0		94.8	2		Hypo
560	Pp01:47,560,541..47,560,869	100.0		96.6	2	N18F [89]	Hypo
561	Pp06:25,804,949..25,804,988	38.1		87.5	1	S3P [72], P5L [78]	Hypo
565	Pp08:21,316,032..21,316,360	100.0		97.7	2	N29S [88]	Hypo
579	Pp07:157,395..157,548	100.0		98.7	1	N5S [76]	Hypo
585	Pp05:15,928,180..15,928,371	98.3		97.1	2	R19Q [57], P29E [87], L54P [162]	Hypo
589	Pp08:9,620,428..9,620,788	100.0		89.1	2	Q16R [46]	Hypo
611	Pp07:13,886,949..13,887,094	100.0		97.3	1	K4E [11]	Hypo
613	Pp05:14,385,821..14,385,987	100.0		95.4	1		Hypo
614	Pp08:12,388,587..12,388,893	100.0		94.9	2	V8I [23], C10R [29]	Hypo
615	Pp07:11,141,840..11,142,027	100.0		91.5	1		Hypo
616	Pp02:335,139..335,300	100.0		92.0	1	R2G [3]	Hypo
635	Pp04:17,679,901..17,680,068	99.4		91.3	1	F11L [32], A15V [44], T21A [62], L22R [65]	Hypo
635	Pp04:19,109,056..19,109,224	100.0		90.8	1	F11L [32], T21A [62], M22R [65]	Hypo
635	Pp04:21,441,743..21,441,911	100.0		92.0	1	F11L [32], A15V [44], T21A [62], L22R [65], H23R [68]	Hypo
635	Pp03:16,962,509..16,962,677	100.0		91.4	1	F11L [32], A15V [44], T21A [62], L22R [65]	Hypo
635	Pp01:16,399,932..16,400,100	100.0		90.8	1	F11L [32], A15V [44], T21A [62], L22R [65], H23R [68]	Hypo
669	Pp08:11,404,619..11,404,826	100.0		74.0	1	K5N [27], Y18N [66]	Hypo
669	Pp06:20,262,493..20,267,290	100.0		88.0	2	K5N [27], Y18N [66]	Hypo
669	Pp01:20,861,224..20,866,001	100.0		86.9	2	K5N [27], Y6C [30], Y18N [66]	Hypo
669	Pp02:4,230,938..4,235,718	100.0		88.0	2	K5N [27], Y18N [66]	Hypo
669	Pp07:10,950,172..10,954,952	100.0		87.4	2	K5N [27], Y18N [66]	Hypo
679	Pp04:9,132,210..9,132,306	56.3		95.9	1	P9L [24], L30F [87]	Hypo
694	Pp01:44,913,754..44,913,861	100.0		97.2	1		Hypo
696	Pp06:22,895,632..22,895,719	100.0		100.0	1		Hypo
701	Pp05:14,385,821..14,385,987	100.0		95.4	1		Hypo
711	Pp07:12,683,586..12,683,702	100.0		100.0	1		Hypo
713	Pp01:34,898,067..34,898,405	100.0		99.4	2		Hypo
715	Pp01:29,117,414..29,117,775	100.0		100.0	2		Hypo
720	Pp01:37,543,141..37,543,432	100.0		97.7	2	Q29M [88], S12P [139], Q9E [148]	Hypo
721	Pp04:2,414,498..2,414,697	100.0		86.0	1	F2L [68], delREIVYLLYGC8M [86]	Hypo
724	Pp02:1,077,045..1,077,202	100.0		99.4	1	C10W [124]	Hypo
725	Pp01:26,756,671..26,756,945	100.0		93.0	2		Hypo
731	Pp07:20,525,135..20,525,453	100.0		95.5	2	S3C [6], delD13 [36], insG14DG [36]	Hypo
740	Pp01:29,979,005..29,979,107	89.1		95.3	1	H5R [26], ins7N [32], S11N [47]	Hypo
745	Pp06:1,930,759..1,931,004	100.0		99.4	2		Hypo
768	Pp08:21,692,419..21,692,767	100.0		96.6	2	insR26NNR [77]	Hypo
769	Pp08:10,969,686..10,969,812	100.0		100.0	1		Hypo
778	Pp03:8,485,560..8,485,854	100.0		95.5	2		Hypo
786	Pp06:14,960,379..14,960,688	100.0		97.7	2		Hypo
813	Pp01:4,496,485..4,496,818	100.0		99.4	2		Hypo
834	Pp01:3,596,884..3,597,050	100.0		95.4	1	G24E [69]	Hypo
840	Pp01:5,978,791..5,978,912	100.0		99.2	1	T2R [3]	Hypo
854	Pp08:3,799,015..3,799,101	50.6		90.9	1		Hypo
857	Pp06:29,658,666..29,659,024	100.0		99.3	2	delHVITLETISNKTYNYVL*14 [87]	Hypo
863	Pp02:29,554,598..29,554,751	100.0		98.7	1		Hypo
870	Pp07:14,206,078..14,206,353	100.0		99.4	2	A53V [157]	Hypo
872	Pp02:4,230,941..4,231,145	98.3		73.9	1	F1L [5], L8I [26]	Hypo
872	Pp06:20,262,493..20,267,287	98.3		89.2	2	F1L [5], L8I [26]	Hypo
872	Pp07:10,950,175..10,950,379	98.3		89.2	2	F1L [5], L8I [26]	Hypo
872	Pp01:20,861,224..20,865,998	98.3		88.6	2	F1L [5], L8I [26], H9Y [29]	Hypo
872	Pp08:11,404,619..11,404,823	98.3		73.9	1	F1L [5], L8I [26]	Hypo
884	Pp08:17,384,363..17,384,667	100.0		98.3	2	P12R [33]	Hypo
896	Pp07:22,253,185..22,253,426	100.0		100.0	2		Hypo
90	Pp08:20,192,662..20,192,853	100.0		86.5	1	delICTRNN2 [85], Y21H [124]	Hypo
931	Pp01:33,722,873..33,723,049	100.0		97.7	1	delW30 [87]	Hypo
938	Pp06:30,255,438..30,255,706	100.0		100.0	2		Hypo
945	Pp04:9,570,364..9,570,669	100.0		97.1	2	Y19C [54], S26I [75], S30R [87]	Hypo
947	Pp04:9,237,166..9,237,261	100.0		99.0	1	delQLQVVQIVKCREMILIH15* [43]	Hypo
948	Pp06:27,289,337..27,289,499	100.0		93.1	1		Hypo
959	Pp08:12,900,831..12,900,977	100.0		90.3	1		Hypo
971	Pp01:36,479,942..36,480,109	100.0		94.3	1	H23R [67], ins27YV [79]	Hypo
976	Pp01:33,371,257..33,371,609	100.0		96.1	2		Hypo
992	Pp08:15,840,006..15,840,362	100.0		98.3	2	R6G [41], M9L [50]	Hypo
993	Pp01:36,481,976..36,482,281	100.0		98.3	2	K30E [86]	Hypo
995	Pp03:3,655,498..3,655,625	100.0		99.2	1		Hypo
998	Pp01:16,879,640..16,879,964	100.0		100.0	2		Hypo
1249	Pp01:43,486,986..43,487,282	100.0		97.7	2		Hypo
1268	Pp02:23,741,127..23,741,389	100.0		97.7	2	G15S [107], W32R [158]
1294	Pp01:9,898,892..9,899,080	94.3		85.2	1
1304	Pp01:47,168,652..47,168,985	100.0		97.7	2	R17C [13]
1305	Pp01:32,282,517..32,282,794	100.0		99.4	2
1339	Pp02:30,018,931..30,019,027	100.0		97.9	1	R3C [61]
1469	Pp08:18,970,389..18,970,651	100.0		96.0	2	delF6 [88], P30L [157]
1584	Pp02:21,190,567..21,190,675	100.0		97.2	1	D6H [15], S26L [75]
1871	Pp01:30,375,499..30,375,648	100.0		97.3	1	N24G [69]
2020	Pp02:21,309,958..21,310,283	100.0		100.0	2
2020	Pp08:3,137,738..3,138,049	99.4		90.5	2
2164	Pp01:28,195,420..28,195,536	100.0		97.4	1	V3A [93]
2171	Pp02:24,425,552..24,425,914	100.0		99.4	2	V11G [31]
2208	Pp03:20,451,917..20,452,076	100.0		92.0	1	insY8TRLTV [84]
2998	Pp03:2,647,284..2,647,585	100.0		90.5	2
3060	Pp07:19,908,119..19,908,240	83.0		99.2	1	V2I [4]
3132	Pp08:18,046,944..18,047,104	100.0		92.0	1	insV25VTQGC [72]
3183	Pp03:24,969,304..24,969,511	100.0		80.3	1	V4A [11], delGLLCLMVSMQPST28A [83]
3298	Pp01:8,293,932..8,294,062	100.0		99.2	1	T42A [123]
3470	Pp04:1,189,049..1,189,293	100.0		99.4	2
3543	Pp01:12,740,761..12,740,885	100.0		96.0	1	H8C [21], N17S [48]
37	Pp01:32,693,041..32,693,414	100.0		97.7	2
3790	Pp02:30,149,981..30,150,089	100.0		99.1	1	F27L [82]
440	Pp06:27,289,504..27,289,830	100.0		97.7	2	I29N [86]
475	Pp01:31,996,763..31,997,046	100.0		99.4	2	R31C [90]
517	Pp01:15,260,673..15,260,983	100.0		100.0	2
555	Pp08:18,215,835..18,216,163	98.3		99.4	2
563	Pp01:14,725,410..14,725,501	100.0		100.0	1
675	Pp07:21,104,724..21,105,070	100.0		97.7	2	R24Q [130], L28I [142]
687	Pp06:27,648,495..27,648,839	98.3		98.3	2
748	Pp01:26,918,393..26,918,719	100.0		98.9	2
