# Supplementary material for: DNA Methylation Analysis of Dormancy Release in Almond (Prunus dulcis) Flower Buds Using Epi-Genotyping by Sequencing
Source: Int J Mol Sci. 2018 Nov 10;19(11):3542. doi: 10.3390/ijms19113542 (PMC6274898; doi:10.3390/ijms19113542)
Supplement: Supplementary file 1 [file ijms-19-03542-s001.zip › ijms-369481-R1 Supplementary Material/Prudencio et al. IJMS Table S3.xlsx]

## Sheet: Hyper-Hypomethylated genes
Chromosome	Fragment_ID	Methylation state (D respect P)	DMG position	Prupe ID	Functional annotation
Pp01	fragment_109	Hyper	Inside	Prupe.1G022900	eIF-2c, Piwi and PAZ domain
Pp06	fragment_2191	Hyper	Downstream	Prupe.6G343200	PPR repeat family
Pp07	fragment_1129	Hypo	Downstream	Prupe.7G170300	26S Proteasome non-ATPase regulatory subunit 4, von Willebrand factor type A domain
Pp07	fragment_4076	Hyper	Downstream	Prupe.7G236900	26S proteasome regulatory subunit (7G237100)
Pp04	fragment_126	Hyper	Upstream	Prupe.4G080900	28S ribosomal protein, AAA ATPase
Pp07	fragment_3443	Hyper	Downstream	Prupe.7G087000	28S ribosomal protein, S7/S5e ribosomal protein, PPR repeat
Pp07	fragment_887	Hyper	Inside	Prupe.7G167600	2OG-Fe(II) oxygenase superfamily
Pp01	fragment_371	Hypo	Inside	Prupe.1G337300	2OG-Fe(II) oxygenase superfamily, family not named
Pp01	fragment_1614	Hyper	Inside	Prupe.1G048100	3-5 EXONUCLEASE
Pp03	fragment_2004	Hyper	Inside	Prupe.3G268200	60S ribosomal protein L34e
Pp01	fragment_4089	Hypo	Inside	Prupe.1G150300	60S Structural constituent of ribosome L34
Pp03	fragment_228	Hypo	Downstream	Prupe.3G315400	ABC transporter, HIT zinc finger, DEAD/DEAH box helicase, OTU-like cysteine protease
Pp08	fragment_1475	Hyper	Upstream	Prupe.8G179800	Acetylglucosaminyltransferase activity (path3)
Pp07	fragment_3624	Hyper	Downstream	Prupe.7G039900	ACHAETE-SCUTE TRANSCRIPTION FACTOR RELATED
Pp07	fragment_3624	Hyper	Inside	Prupe.7G039900	Achaete-Scute Transcription factor -related, helix-loop-helix DNA binding domain, protein dimerization activity
Pp01	fragment_840	Hypo	Inside	Prupe.1G081400	Actin regulatory proteins (Gelsolin/Villin family), cytoskeleton organization
Pp08	fragment_1469	Hyper	Downstream	Prupe.8G200400	Acyl-transferase (other than aminoacyl group)
Pp02	fragment_2082	Hypo	Inside	Prupe.2G079900	ADD1 transporter (Major facilitator superfamily)
Pp08	fragment_3145	Hyper	Downstream	Prupe.8G195900	Alcohol dehydrogenase GroES, zinc binding oxidoreductase
Pp03	fragment_2998	Hyper	Inside	Prupe.3G036700	Alkylated DNA repair protein ALKB-related, Remorin C-terminal region, 2OG+Fe(II) oxygenase superfamily
Pp02	fragment_698	Hyper	Inside	Prupe.2G177700	alpha/beta hydrolase fold
Pp03	fragment_1156	Hypo	Inside	Prupe.3G258200	Alpha-1,4-galacturonosyltransferase (family 8) EC: 2.4.1.43
Pp04	fragment_16	Hypo	Inside	Prupe.4G219000	Alpha-amylase (1,4-alpha-glucan branching enzyme/starch branching enzyme II)
Pp02	fragment_1068	Hyper	Inside	Prupe.2G224200	Alternative splicing factor Arg/Ser rich ASF/SF2 (RRM superfamily)
Pp02	fragment_323	Hypo	Inside	Prupe.2G071400	Alternative splicing factor SRp20/9G8 (RRM superfamily), PPR repeat family
Pp05	fragment_578	Hyper	Inside	Prupe.5G220200	Alumnium activated malate transporter
Pp04	fragment_861	Hyper	Inside	Prupe.4G282000	Amidase, carbon-nitrogen ligase activity, with Gln as amido-donor
Pp01	fragment_137	Hyper	Inside	Prupe.1G280800	Amino acid kinase family, ribosome
Pp01	fragment_412	Hyper	Upstream	Prupe.1G156100	AMP binding enzyme, Long-chain acyl-CoA synthethase
Pp01	fragment_700	Hyper	Inside	Prupe.1G035400	Anaphase promoting complex (APC) subunit 2, cullin-RING ubiquitin ligase complex, LysM domain
Pp03	fragment_3161	Hypo	Inside	Prupe.3G097300	Androgen induced inhibitor of proliferation (AS3)/PDS5-related, precocious dissociation of sister chromatides
Pp04	fragment_339	Hyper	Inside	Prupe.4G202900	Ankyrin repeats (3 copies), DUF, ATP binding
Pp04	fragment_339	Hyper	Inside	Prupe.4G203600	Ankyrin repeats (many copies), DUF, family not named
Pp04	fragment_259	Hyper	Inside	Prupe.4G180000	APAF1-interacting protein, vacuolar sorting protein VPS1, dynamin and related prpoteins
Pp03	fragment_1378	Hypo	Inside	Prupe.3G195400	Apoptosis inhibitor 5-related, DUF1296
Pp03	fragment_1913	Hyper	Inside	Prupe.3G175300	Apoptotic ATPase, Golgi transport complex 1 protein
Pp01	fragment_1614	Hyper	Downstream	Prupe.1G048100	Apoptotic ATPase, LRR protein, ADP binding
Pp02	fragment_2374	Hypo	Downstream	Prupe.2G027200	Apoptotic ATPase, LRR, NB-ARC domain
Pp05	fragment_1188	Hypo	Inside	Prupe.5G025300	Apoptotic ATPase, LRR, NB-ARC domain
Pp05	fragment_1265	Hypo	Inside	Prupe.5G025300	Apoptotic ATPase, LRR, NB-ARC domain
Pp08	fragment_1072	Hypo	Inside	Prupe.8G077100	Apoptotic ATPase, LRR, NB-ARC domain
Pp03	fragment_2175	Hypo	Downstream	Prupe.3G130700	Apoptotic ATPase, signal transduction, LRR (2 copies), TIR domain
Pp03	fragment_3864	Hyper	Downstream	Prupe.3G114100	APOSPORY, enzyme related to aldose 1-epimerase
Pp03	fragment_3878	Hyper	Inside	Prupe.3G026900	ARF GTPase activator, Ser/Tre kinase LRR
Pp04	fragment_3315	Hypo	Downstream	Prupe.4G280500	Arginine and glutamate-rich 1, family not named
Pp06	fragment_1892	Hyper	Inside	Prupe.6G250400	Arginine biosynthesis ARGJ, glutamate/ornithine acetyltransferase, ATP binding
Pp06	fragment_1574	Hyper	Inside	Prupe.6G250400	Arginine biosynthesis ARGJ, glutamate/ornithine acetyltransferase, ATP binding
Pp07	fragment_2657	Hyper	Inside	Prupe.7G009900	Argonaute, AFH1-interacting protein FIP2, BTB/POZ domain and pentapeptide repeats
Pp08	fragment_555	Hyper	Downstream	Prupe.8G182600	ARID/BRIGHT DNA binding domain, BRCAA1/RBP1 related proteins
Pp06	fragment_2024	Hypo	Inside	Prupe.6G304600	Aspartyl protease
Pp01	fragment_1304	Hyper	Inside	Prupe.1G579800	Autophagy and nutrient starvation protein Apg5, phosphatase 2A regulatory subunit+AC0-related
Pp04	fragment_1064	Hyper	Inside	Prupe.4G060100	Autophagy related protein, ThiF family, Ubiquitin-activating enzyme E1, Zinc finger (CLIPPER)-related
Pp01	fragment_966	Hyper	Inside	Prupe.1G000200	Auxin responsive protein
Pp01	fragment_966	Hyper	Downstream	Prupe.1G000200	Auxin responsive protein
Pp01	fragment_966	Hyper	Inside	Prupe.1G067400	Auxin responsive protein
Pp07	fragment_1214	Hypo	Downstream	Prupe.7G120400	Auxin responsive protein
Pp08	fragment_483	Hypo	Upstream	Prupe.8G080400	Auxin responsive protein
Pp07	fragment_3176	Hyper	Downstream	Prupe.7G048400	AUXIN-RESPONSIVE FAMILY PROTEIN
Pp02	fragment_1743	Hypo	Downstream	Prupe.2G315800	BCS1 AAA-type ATPase
Pp01	fragment_849	Hyper	Inside	Prupe.1G105600	BED zinc finger, hAT family C-terminal domain, protein dimerization, DUF659, DUF1517
Pp02	fragment_3640	Hypo	Inside	Prupe.2G305900	Beta 1,3-glycosyltransferase-like protein I, DUF4094
Pp06	fragment_2151	Hypo	Inside	Prupe.6G179000	Beta catenin-related Armadillo repeat containing, C2 domain, protein binding
Pp07	fragment_1323	Hyper	Downstream	Prupe.7G210000	Beta-galactosidase
Pp06	fragment_3838	Hyper	Downstream	Prupe.6G061000	Betas-EC:3.2.1.21
Pp06	fragment_3116	Hypo	Inside	Prupe.6G079400	Beta-catenin Armadillo repeat, ubiquitin-protein ligase activity, U-box domain
Pp01	fragment_403	Hypo	Inside	Prupe.1G372800	Beta-galactosidase (glycosyl hydrolases family 35)
Pp06	fragment_2802	Hypo	Inside	Prupe.6G099700	Beta-galactosidase (glycosyl hydrolases family 35)
Pp05	fragment_344	Hypo	Inside	Prupe.5G210500	bHLHZip transcription factor BIGMAX, sterol regulatory element-binding protein
Pp01	fragment_971	Hypo	Upstream	Prupe.1G422600	B-LYMPHOCYTE ANTIGEN-RELATED
Pp04	fragment_1964	Hypo	Inside	Prupe.4G174300	Branched chain aminotransferase BCAT1
Pp06	fragment_10	Hyper	Inside	Prupe.6G339400	BR-signaling kinase EC:2.7.11.1
Pp05	fragment_2037	Hyper	Inside	Prupe.5G099200	BR-signaling Ser/Tre kinase EC:2.7.11.1, TPR and LRR repeat
Pp05	fragment_370	Hypo	Inside	Prupe.5G099200	BR-signaling Ser/Tre kinase EC:2.7.11.1, TPR and LRR repeat
Pp06	fragment_267	Hypo	Inside	Prupe.6G296800	BTB/POZ domain, protein binding, NPH3 family
Pp01	fragment_325	Hyper	Downstream	Prupe.1G419100	bZIP transcription factor (1G419700)
Pp06	fragment_2191	Hyper	Downstream	Prupe.6G343100	bZIP transcription factor, CAMP-response element binding protein related, Leucine-zipper C terminal
Pp02	fragment_1533	Hypo	Inside	Prupe.2G020400	bZIP transcription factor, CAMP-response element binding protein-related
Pp02	fragment_1683	Hyper	Inside	Prupe.2G020400	bZIP transcription factor, CAMP-response element binding protein-related
Pp06	fragment_2191	Hyper	Inside	Prupe.6G343100	bZIP transcription factor, CAMP-response element binding protein-related
Pp01	fragment_2781	Hyper	Inside	Prupe.1G483300	C2 domain, protein binding
Pp02	fragment_1988	Hyper	Inside	Prupe.2G193300	Ca2+ transporting ATPase, membrane, haloacid dehalogenase-like hydrolase
Pp06	fragment_3220	Hyper	Downstream	Prupe.6G333300	Ca2+ independent phospholipase A2, patatin+AC0-like
Pp04	fragment_1356	Hyper	Upstream	Prupe.4G271200	Calmodulin binding, thylakoid membrane, photosystem I subunit PsaN
Pp01	fragment_993	Hypo	Inside	Prupe.1G422800	Calmodulin-binding protein, TPR repeat
Pp02	fragment_1444	Hypo	Inside	Prupe.2G190300	CAS/CSE (CHROMOSOME SEGREGATION 1-like protein), importin, intracellular protein transport, Ran GTPase binding
Pp07	fragment_539	Hypo	Inside	Prupe.7G206400	Casein kinase (Ser/Tre/Tyr kinase)
Pp07	fragment_484	Hypo	Inside	Prupe.7G229400	Casein kinase (Ser/Tre/Tyr kinase)
Pp06	fragment_696	Hypo	Inside	Prupe.6G223900	Casein kinase non specific
Pp06	fragment_1160	Hyper	Inside	Prupe.6G018300	Catalase, AMP-binding enzyme, DISCO INTERACTING PROTEIN 2 (DIP2)
Pp02	fragment_244	Hyper	Inside	Prupe.2G013800	CBF/Mak21 family, LRR (2 copies), ADP binding, protein binding, NB+ARC domain
Pp07	fragment_675	Hyper	Inside	Prupe.7G248800	CCR4-NOT transcription complex subunit 10, TPR repeat, GRIM-19 protein
Pp01	fragment_355	Hypo	Inside	Prupe.1G186900	CDC2 (cyclin, cell division process)-related kinase
Pp08	fragment_2355	Hyper	Inside	Prupe.8G143100	Cell cycle control protein, RNA-binding protein (RRM superfamily), exocyst complex subunit
Pp05	fragment_3535	Hyper	Inside	Prupe.5G003700	Cell division protein kinase, PCTAIRE and related kinases
Pp08	fragment_1109	Hypo	Inside	Prupe.8G227200	CGI-141 related, lipase class 3
Pp02	fragment_1255	Hypo	Downstream	Prupe.2G265700	Chaperone-activity of BC 1 complex (CABC1)-related, ABC1 family, aarF domain-containing kinase
Pp03	fragment_1798	Hyper	Inside	Prupe.3G196900	Chaperone-activity of BC1 complex (CABC1)-related, Rab GTPase activator activity
Pp03	fragment_2059	Hypo	Inside	Prupe.3G113600	Chaperonin complex component, TCP-1 theta subunit (CCT8)
Pp06	fragment_1061	Hypo	Inside	Prupe.6G300600	Choline phosphate cytidylyltransferase/predicted CDP-ethanolamine synthase
Pp06	fragment_948	Hypo	Inside	Prupe.6G300600	Choline phosphate cytidylyltransferase/predicted CDP-ethanolamine synthase
Pp06	fragment_440	Hypo	Inside	Prupe.6G300600	Choline phosphate cytidylyltransferase/predicted CDP-ethanolamine synthase
Pp01	fragment_860	Hyper	Inside	Prupe.1G285000	Chromatin associated protein KTI12
Pp01	fragment_3566	Hyper	Inside	Prupe.1G285000	Chromatin associated protein KTI12
Pp03	fragment_933	Hyper	Inside	Prupe.3G192100	Chromatin binding, family not named
Pp01	fragment_1734	Hypo	Downstream	Prupe.1G143200	Chromatin remodeling complex component SWI2
Pp05	fragment_1325	Hypo	Inside	Prupe.5G184400	CHY zinc finger, Ring finger domain, Hemerythrin HHE cation binding domain
Pp02	fragment_616	Hypo	Inside	Prupe.2G002900	Citrate synthase, transferase activity of acyl groups
Pp01	fragment_1549	Hyper	Inside	Prupe.1G214600	class II tRNA synthetase
Pp01	fragment_2089	Hypo	Downstream	Prupe.1G365900	Clathrin coat assembly protein AP17
Pp03	fragment_1318	Hypo	Downstream	Prupe.3G259200	Clathrin coat dissociation kinase GAK/PTEN/Auxilin and related tyrosine phosphatases
Pp04	fragment_1453	Hypo	Upstream	Prupe.4G091800	Coatomer (COPI) alpha subunit (xenin), intracellular protein transport
Pp01	fragment_3566	Hyper	Upstream	Prupe.1G284900	Cobalamin synthesis protein, CobW/HypB/UreG, DNA binding, No Apical Meristem (NAM) protein, regulation of transcription
Pp01	fragment_860	Hyper	Upstream	Prupe.1G284900	Cobalamin synthesis protein, CobW/HypB/UreG, DNA binding, No Apical Meristem (NAM) protein, regulation of transcription
Pp04	fragment_3470	Hypo	Inside	Prupe.4G025000	COBRA-like protein, cellulose microfibril organization
Pp01	fragment_1075	Hypo	Inside	Prupe.1G331400	Cofactor required for Sp1 transcriptional activation, subunit 3
Pp01	fragment_1427	Hyper	Inside	Prupe.1G164900	COPINE, 3´-5´exonuclease
Pp03	fragment_228	Hypo	Upstream	Prupe.3G315300	Cotton fibre expressed protein
Pp05	fragment_3217	Hypo	Inside	Prupe.5G220700	Cullin binding, RP42 related
Pp03	fragment_3183	Hyper	Inside	Prupe.3G266600	Cullin binding, RP42 related, guanyl-nucleotide exchange factor activity
Pp04	fragment_2800	Hyper	Inside	Prupe.4G130400	Cyclin B, DUF863
Pp06	fragment_3220	Hyper	Inside	Prupe.6G333200	Cyclin L, spindle pole
Pp04	fragment_753	Hyper	Inside	Prupe.4G230100	Cytochrome c oxidase assembly protein COX15
Pp02	fragment_2175	Hypo	Upstream	Prupe.2G074300	Cytochrome P450 CYP2 subfamily
Pp03	fragment_91	Hyper	Inside	Prupe.3G161000	Damaged DNA binding, nucleotide excision repair component XPC/DPB11
Pp03	fragment_933	Hyper	Upstream	Prupe.3G192000	DEAD/DEAH box helicase, chlorophyll A/B binding domain, endosomal membrane protein EMP70
Pp07	fragment_2949	Hyper	Inside	Prupe.7G196400	DEAD/DEAH box helicase, tRNA synthetase
Pp06	fragment_1795	Hyper	Downstream	Prupe.6G239200	Defense response, Mlo family, integral to membrane
Pp06	fragment_1210	Hyper	Downstream	Prupe.6G251100	Dehydrogenases related to short-chain Alcohol dH (Prupe.6G251300)
Pp02	fragment_2125	Hyper	Inside	Prupe.2G195500	Development and cell death domain, splicing factor 3b, subunit 4
Pp04	fragment_3383	Hyper	Downstream	Prupe.4G103700	DHHA2 domain, exopolyphosphatase -EC:3.6.1.11
Pp01	fragment_694	Hypo	Inside	Prupe.1G549400	Dienelactone hydrolase
Pp02	fragment_1584	Hypo	Inside	Prupe.2G159400	Digalactosyldiacylglycerol synthase EC:2.4.1.241
Pp03	fragment_3578	Hyper	Inside	Prupe.3G230400	digalactosyldiacylglycerol synthase-EC:2.4.1.241
Pp08	fragment_237	Hyper	Inside	Prupe.8G092500	Dihydrofolate reductase, thymidylate synthase, glycine biosynthetic process, nucleotide biosynthetic process, oxidation-reduction process
Pp07	fragment_58	Hyper	Inside	Prupe.7G046200	Divergent CRAL/TRIO domain, Hismacro and SEC14 domain, Ganglioside induced differentiation associated protein 2-related
Pp08	fragment_1469	Hyper	Inside	Prupe.8G200300	DNA binding SAM domain (Sterile Alfa Motif), SEC+AC0-23 Interacting Protein P125
Pp01	fragment_928	Hyper	Inside	Prupe.1G200000	DNA binding, Ypt/Rab-specific GTPase-activating protein GYP7 and related proteins
Pp02	fragment_197	Hyper	Inside	Prupe.2G013900	DNA mismatch repair protein -MLH2/PMS1/Pms2 family, LRR (2 copies), ADP binding, protein binding
Pp05	fragment_749	Hyper	Inside	Prupe.5G066100	DNA mismatch repair protein MSH4
Pp01	fragment_787	Hyper	Inside	Prupe.1G510000	DNA repair protein RAD50, ABC-type ATPase/SMC superfamily
Pp01	fragment_1826	Hypo	Inside	Prupe.1G173400	DNA topoisomerase III beta (type I activity) EC:5.99.1.2
Pp01	fragment_1826	Hypo	Inside	Prupe.1G173500	DNA topoisomerase III beta (type I activity) EC:5.99.1.3
Pp06	fragment_985	Hyper	Inside	Prupe.6G018600	DNA topoisomerase type II, 30S ribosomal protein S13P/S18E
Pp01	fragment_1235	Hyper	Inside	Prupe.1G320000	DNA-dependent regulation of transcription, translocase protein TatC, integral to membrane
Pp01	fragment_2472	Hypo	Inside	Prupe.1G191700	Double strand RNA binding from DEAD END PROTEIN 1
Pp02	fragment_3837	Hyper	Inside	Prupe.2G329600	Dual specificity protein kinase YAK1
Pp01	fragment_1004	Hyper	Inside	Prupe.1G102500	DUF1012, ATP binding
Pp04	fragment_512	Hypo	Downstream	Prupe.4G260600	DUF1645
Pp04	fragment_512	Hypo	Inside	Prupe.4G260600	DUF1645
Pp04	fragment_635	Hypo	Downstream	Prupe.4G262600	DUF1645
Pp06	fragment_647	Hyper	Inside	Prupe.6G219400	DUF2215
Pp08	fragment_992	Hypo	Downstream	Prupe.8G139800	DUF2828
Pp05	fragment_2153	Hyper	Downstream	Prupe.5G150200	DUF3444, DnaJ domain
Pp01	fragment_1294	Hyper	Upstream	Prupe.1G125600	DUF3511
Pp01	fragment_3892	Hypo	Inside	Prupe.1G199800	DUF3755
Pp01	fragment_3570	Hyper	Downstream	Prupe.1G159000	DUF3883
Pp08	fragment_3564	Hyper	Inside	Prupe.8G129100	DUF3883, subfamily not named
Pp02	fragment_1085	Hyper	Downstream	Prupe.2G036800	DUF4283
Pp02	fragment_1085	Hyper	Inside	Prupe.2G036800	DUF4283
Pp07	fragment_643	Hyper	Inside	Prupe.7G174500	DUF630, DUF632
Pp01	fragment_37	Hypo	Inside	Prupe.1G351500	DUF639
Pp02	fragment_2632	Hypo	Inside	Prupe.2G141900	DUF641
Pp01	fragment_1667	Hypo	Inside	Prupe.1G370800	DUF726
Pp06	fragment_84	Hyper	Inside	Prupe.6G305600	DUF946
Pp07	fragment_1264	Hyper	Inside	Prupe.7G015100	Dynamin GTPase effector domain, uncharacterized nodulin+AC0-like protein
Pp03	fragment_1211	Hyper	Inside	Prupe.3G073300	Dynamin, Copper transport protein ATOX1-related, heavy-metal-associated domain
Pp03	fragment_1343	Hypo	Inside	Prupe.3G245900	DYW famiily of nucleic acid deaminases, PPR repeat
Pp08	fragment_3587	Hyper	Downstream	Prupe.8G045500	DYW family of nucleic acid deaminases, PPR repeat
Pp01	fragment_1614	Hyper	Downstream	Prupe.1G048200	DYW family of nucleic acid deaminases, PPR repeat family
Pp08	fragment_3587	Hyper	Inside	Prupe.8G045500	DYW family of nucleic acid deaminases, PPR repeat family
Pp01	fragment_4083	Hyper	Inside	Prupe.1G257200	EamA-like transporter family
Pp05	fragment_1528	Hypo	Inside	Prupe.5G068400	EamA-like transporter family, membrane
Pp08	fragment_1419	Hypo	Inside	Prupe.8G256300	eIF2 alpha kinase, cyclin-dependent kinase WEE1
Pp05	fragment_3766	Hyper	Inside	Prupe.5G046800	eIF3 (translation initiation factor 3 complex)
Pp01	fragment_3511	Hyper	Inside	Prupe.1G568100	emp24/gp25L/p24 family of membrane trafficking proteins
Pp01	fragment_3511	Hyper	Downstream	Prupe.1G568200	EMP24/gp25L/p24 membrane trafficking proteins
Pp01	fragment_1542	Hyper	Downstream	Prupe.1G570200	endoplasmic reticulum signal peptide binding SRP14 ID
Pp01	fragment_2939	Hypo	Downstream	Prupe.1G226900	Engulfment and cell motility, phagocytsis, ELMO/CED-12 family
Pp07	fragment_513	Hyper	Downstream	Prupe.7G075700	ENT domain, uncharacterized protein
Pp01	fragment_31	Hypo	Inside	Prupe.1G027300	ER degradation enhancer, mannosidase alpha-like 2 (glycosyl hydrolase family 47)
Pp05	fragment_1525	Hypo	Inside	Prupe.5G189500	ER to Golgi transport protein RAD50-interacting protein 1 (RINT-1)
Pp01	fragment_572	Hyper	Inside	Prupe.1G408000	ERAP1-like, zinc metalloprotease M1, puromycin-sensitive, Ser/Tre kinase
Pp01	fragment_2444	Hypo	Inside	Prupe.1G513700	ER-Golgi intermediate compartment protein (ERGIC), COPII vesicle transporter protein
Pp01	fragment_1459	Hypo	Inside	Prupe.1G335900	Eukaryotic membrane protein family, subfamily not named
Pp04	fragment_3391	Hypo	Inside	Prupe.4G114500	Eukaryotic translation initiation factor SUI1, RNA binding, APO1 (Accumulation of Photosystem One 1)
Pp07	fragment_3060	Hyper	Downstream	Prupe.7G223400	EXOSTOSIN (HEPARAN SULFATE GLYCOSYLTRANSFERASE)-RELATED
Pp07	fragment_3060	Hypo	Downstream	Prupe.7G223400	Exostosin EXT1 (heparan sulfate glycosyltransferase)
Pp01	fragment_2756	Hyper	Inside	Prupe.1G106800	Extended synaptotagmin-related, pleiotropic drug resistance (PDR1-15), ABC superfamily
Pp07	fragment_655	Hyper	Inside	Prupe.7G088800	FAD binding oxidase, D-lactate dehydrogenase
Pp07	fragment_58	Hyper	Downstream	Prupe.7G046300	FAD binding, oxidoreductase
Pp08	fragment_257	Hyper	Inside	Prupe.8G259000	FAD NADPH dehydrogenase/oxidoreductase, AAA type ATPase
Pp01	fragment_1124	Hypo	Inside	Prupe.1G523400	FAM91
Pp01	fragment_2164	Hyper	Downstream	Prupe.1G276800	FAMILY NOT NAMED
Pp01	fragment_2164	Hypo	Downstream	Prupe.1G276800	Family not named
Pp01	fragment_1230	Hypo	Downstream	Prupe.1G420300	Family not named
Pp03	fragment_3923	Hypo	Downstream	Prupe.3G026500	Family not named
Pp03	fragment_1619	Hypo	Inside	Prupe.3G255600	Family not named
Pp05	fragment_350	Hypo	Inside	Prupe.5G021000	Family not named
Pp05	fragment_1547	Hypo	Inside	Prupe.5G111800	Family not named
Pp05	fragment_200	Hyper	Inside	Prupe.5G200200	FAMILY NOT NAMED
Pp07	fragment_1181	Hyper	Inside	Prupe.7G269700	FAMILY NOT NAMED
Pp08	fragment_614	Hypo	Inside	Prupe.8G091100	Family not named
Pp01	fragment_2916	Hypo	Downstream	Prupe.1G196400	FAR1 DNA-binding domain, family not named
Pp01	fragment_2705	Hyper	Downstream	Prupe.1G496700	FBD, FAMILY NOT NAMED
Pp01	fragment_2705	Hyper	Upstream	Prupe.1G496600	FBD, PHD finger protein, protein binding
Pp04	fragment_947	Hypo	Inside	Prupe.4G161200	F-box domain, family not named
Pp01	fragment_1869	Hyper	Inside	Prupe.1G168000	F-box domain, protease 28S Pro-x carboxypeptidase-related, protein binding
Pp01	fragment_2305	Hypo	Inside	Prupe.1G404200	F-box, LRR protein
Pp01	fragment_849	Hyper	Downstream	Prupe.1G105700	Fcf2 pre-rRNA processing
Pp03	fragment_2888	Hyper	Downstream	Prupe.3G221300	FRINGE-RELATED, galactosyltransferase, DUF604
Pp07	fragment_686	Hyper	Upstream	Prupe.7G165500	fructose+AC0-bisphosphate aldolase, class I +AFs-EC:4.1.2.13+AF0-, BCS1 AAA+AC0-type ATPase
Pp01	fragment_1481	Hyper	Inside	Prupe.1G362200	FYVE zinc finger, F-box-like
Pp05	fragment_3829	Hyper	Inside	Prupe.5G157400	Galactose oxidase, repeated kelch motifs, DUF4110
Pp06	fragment_460	Hyper	Inside	Prupe.6G153100	GDA1/CD39 adenosine/guanosine diphosphatase, zinc ion binding
Pp04	fragment_4085	Hyper	Downstream	Prupe.4G220800	GDP-glucose/galactose phosphorylase, HIT family
Pp04	fragment_4085	Hyper	Inside	Prupe.4G220800	GDP-L-galactose phosphorylase -EC:2.7.7.69
Pp01	fragment_2297	Hyper	Upstream	Prupe.1G307700	GDXG lipolytic enzymes
Pp06	fragment_2338	Hypo	Upstream	Prupe.6G121100	Gene silencing by RNA, XS domain, ribonuclease P protein subunit P38-related
Pp03	fragment_71	Hyper	Inside	Prupe.3G106800	Glucose-6-phosphate 1-epimerase EC:5.1.3.15
Pp03	fragment_778	Hypo	Inside	Prupe.3G106800	Glucose-6-phosphate 1-epimerase EC:5.1.3.15
Pp01	fragment_748	Hyper	Downstream	Prupe.1G260100	Glucosyl/glucuronosyl transferase EC: 2.4.1.195
Pp04	fragment_679	Hypo	Downstream	Prupe.4G159400	Glucosyl/glucuronosyl transferases
Pp02	fragment_2170	Hyper	Inside	Prupe.2G311700	Glutamate synthase (NADPH/NADH) EC:1.4.1.13 1.4.1.14
Pp02	fragment_1301	Hypo	Downstream	Prupe.2G301200	Glutamine cyclotransferase
Pp01	fragment_2091	Hypo	Inside	Prupe.1G343400	Glutaredoxin, Domain found in Dishevelled, Egl-10 and Pleckstrin (DEP), cell redox homeostasis, signal transduction
Pp08	fragment_119	Hyper	Inside	Prupe.8G013000	Gly/Ser hydroxymethyltransferase, U3 small nucleolar RNA+AC0 associated protein 22
Pp08	fragment_3564	Hyper	Inside	Prupe.8G129200	Glycerolipid biosynthetic process, DUF1298, wax ester synthase, Acyl-CoA acyltransferase, NAD(P)-binding Rossmann-like domain, ARF guanyl-nucleotide exhange factor activity
Pp08	fragment_478	Hyper	Inside	Prupe.8G129200	Glycerolipid biosynthetic process, DUF1298, wax ester synthase, Acyl-CoA acyltransferase, NAD(P)-binding Rossmann-like domain, ARF guanyl-nucleotide exhange factor activity
Pp07	fragment_2168	Hypo	Inside	Prupe.7G259800	Glycerophosphoryl diester phosphodiesterase family
Pp08	fragment_2122	Hypo	Inside	Prupe.8G145600	Glycosyl hydrolase family 10
Pp03	fragment_464	Hyper	Inside	Prupe.3G221800	Glycosyl hydrolase family 14
Pp01	fragment_3822	Hypo	Downstream	Prupe.1G282800	Glycosyl hydrolase family 79, heparanase-related
Pp03	fragment_3951	Hyper	Downstream	Prupe.3G086200	Glycosyl hydrolases family 17
Pp08	fragment_119	Hyper	Downstream	Prupe.8G013000	Gly-ser hydroxymethyltransferase, EC: 2.1.2.1 + AF0
Pp07	fragment_611	Hypo	Downstream	Prupe.7G112800	Golgi membrane protein YIP1B, Rab GTPase interacting protein
Pp01	fragment_1235	Hyper	Downstream	Prupe.1G320100	Grap2 and cyclin-D-interacting, regulation of cell cycle
Pp04	fragment_1120	Hyper	Inside	Prupe.4G200200	GRAS domain family, ATP binding
Pp03	fragment_1428	Hyper	Inside	Prupe.3G309100	GRB10 interacting GYF protein, ABC1 family
Pp08	fragment_1474	Hyper	Inside	Prupe.8G253300	GRR1-related, transport inhibitor response 1, F-BOX, LRR, tocopherol cylcase
Pp06	fragment_1279	Hyper	Downstream	Prupe.6G249700	GTP+AC0-binding protein SEC4, small G protein superfamily, and related RasfamilyGTP+AC0-bindingproteins ID
Pp01	fragment_438	Hyper	Inside	Prupe.1G403100	GTP-binding protein alpha subunit
Pp01	fragment_86	Hyper	Upstream	Prupe.1G585500	H+/oligopeptj//Q-symporter, membrane oligopeptide transporter, POT family
Pp04	fragment_1607	Hypo	Inside	Prupe.4G002800	Haloacid dehalogenase-like hydrolase EC:3.1.3.41 (4-nitrophenylphosphatase-related)
Pp07	fragment_870	Hypo	Inside	Prupe.7G117200	Heat shock transcription factor
Pp01	fragment_2866	Hyper	Downstream	Prupe.1G563600	HEC/Ndc80p family, kinetochore protein, centromere+AC0 associated protein
Pp01	fragment_563	Hyper	Inside	Prupe.1G174900	Helix-hairpin-helix motif, family not named
Pp07	fragment_546	Hypo	Inside	Prupe.7G252000	Heparanase-related, glycosyl hydrolase family 79
Pp08	fragment_3755	Hypo	Downstream	Prupe.8G041500	Histidinol-phosphate aminotransferase, allinase, carbon-sulfur lyase activity
Pp07	fragment_896	Hypo	Inside	Prupe.7G271600	Histone 3 (Lys9) methyltransferase SUV39H1/Clr4, required for transcriptional silencing, protein binding, SET domain
Pp08	fragment_4082	Hyper	Downstream	Prupe.8G224100	Histone acetyltransferase subunit NuA4, chromatin modification + AC0-related protein EAF6
Pp08	fragment_941	Hyper	Inside	Prupe.8G025300	Histone binding, NADH-UBIQUINONE OXIDOREDUCTASE, 39KDA subunit-related
Pp06	fragment_687	Hyper	Inside	Prupe.6G306600	Histone chaperone Rttp106-like, metallopeptidase, FACT complex subunit SPT16, CDC68 related,
Pp05	fragment_1570	Hyper	Inside	Prupe.5G217800	Histone deacetylase, peptidase family M1
Pp07	fragment_4076	Hyper	Inside	Prupe.7G236800	Histone H2A
Pp06	fragment_1574	Hyper	Upstream	Prupe.6G250300	Histone H2B, DNA binding
Pp06	fragment_1892	Hyper	Upstream	Prupe.6G250300	Histone H2B, DNA binding
Pp01	fragment_2090	Hypo	Inside	Prupe.1G050800	Histone H3 Lys9 methyltransferase SUV39H1/Clr4, required for transcriptional silencing
Pp02	fragment_333	Hypo	Inside	Prupe.2G047600	Histone-like transcription factor (CBF/NF-Y), NC2 transcritpion repressor
Pp06	fragment_1854	Hypo	Inside	Prupe.6G312500	HIT zinc finger, tetratricopeptide repeat (TPR), protein binding, Ino80, PAPA-1-like conserved region
Pp01	fragment_560	Hypo	Inside	Prupe.1G585800	HSL and CLP protease, AAA domain (Cdc48 subfamily)
Pp03	fragment_2888	Hyper	Inside	Prupe.3G221200	Hsp90 protein, galactosyltransferase, DUF604
Pp07	fragment_675	Hypo	Downstream	Prupe.7G248900	Hydrophobic seed protein, family not named
Pp05	fragment_2017	Hyper	Inside	Prupe.5G214700	Hystone deacetylase complex, catalytic component RPD3, ATP-dependent RNA helicase DDX18/HAS1, DEAD/DEAH box
Pp05	fragment_3745	Hyper	Inside	Prupe.5G214700	Hystone deacetylase complex, catalytic component RPD3, ATP-dependent RNA helicase DDX18/HAS1, DEAD/DEAH box
Pp06	fragment_24	Hypo	Downstream	Prupe.6G197200	IMPACT-related, uncharacterized protein family UPF0029
Pp01	fragment_966	Hyper	Inside	Prupe.1G000100	Importin 11 (IMP11, RAN GTPase-binding protein 11), intracellular protein transport
Pp01	fragment_1673	Hypo	Inside	Prupe.1G000300	Importin 11 (RAN-binding protein 11)
Pp01	fragment_3578	Hyper	Inside	Prupe.1G064500	Integral to membrane
Pp08	fragment_1621	Hypo	Inside	Prupe.8G196400	Interferon-induced protein 44
Pp06	fragment_1210	Hyper	Inside	Prupe.6G251000	Ion channel regulatory protein UNC+AC0-93, predicted membrane protein, ribosome
Pp01	fragment_931	Hypo	Inside	Prupe.1G369000	IQ-calmodulin-binding motif, protein binding, DUF4005
Pp01	fragment_1041	Hypo	Downstream	Prupe.1G535600	Iron/ascorbate family oxidoreductase
Pp01	fragment_3923	Hypo	Downstream	Prupe.1G287200	Iron/zinc purple acid phosphatase-like protein C
Pp02	fragment_1868	Hypo	Inside	Prupe.2G030600	Karyopherin (importin) alpha, beta catenin-related Armadillo repeat containing
Pp02	fragment_863	Hypo	Inside	Prupe.2G313900	Karyopherin (importin) beta 1, intracellular protein transport, Ran GTPase binding, HEAT-like repeat
Pp05	fragment_3829	Hyper	Downstream	Prupe.5G157400	KELCH REPEAT DOMAIN, galctose oxidase, DUF4110
Pp06	fragment_471	Hyper	Downstream	Prupe.6G198800	Kinesin (KAR3 subfamily) microtubule motor activity
Pp04	fragment_1754	Hyper	Inside	Prupe.4G029200	Kinesin (KAR3 subfamily), microtubule motor activity
Pp06	fragment_2757	Hypo	Inside	Prupe.6G198800	Kinesin (KAR3 subfamily), microtubule motor activity
Pp01	fragment_3575	Hyper	Inside	Prupe.1G535100	Kinesin KAR3 subfamily, microtubule motor activity
Pp08	fragment_202	Hypo	Inside	Prupe.8G236300	KIP1-like protein, coiled coil protein (uncharacterized)
Pp01	fragment_517	Hyper	Inside	Prupe.1G178000	Ku70 autoantigen DNA helicase (Ku70:Ku80 complex, damaged DNA binding, telomere maintenance, oxidation-reduction process)
Pp02	fragment_1268	Hyper	Inside	Prupe.2G200400	LATE ELONGATED HYPOCOTYL SWI/SNF complex related, chromatin binding
Pp04	fragment_1197	Hyper	Downstream	Prupe.4G026900	Late Embryogenesis Abundant protein (LEA), peroxidase
Pp07	fragment_792	Hyper	Downstream	Prupe.7G228900	Late embryogenesis abundant protein, DUF1356 (7G2298)
Pp03	fragment_3549	Hypo	Inside	Prupe.3G263100	Late exocytosis, associated with Golgi transport, DUF221, DUF4463
Pp03	fragment_63	Hyper	Inside	Prupe.3G263200	Late exocytosis, Golgi transport-associated, DUF221, DUF4463, oxidation-reduction process
Pp04	fragment_1197	Hyper	Downstream	Prupe.4G027000	LEA protein (Late Embryogenesis Abundant), salt stress/antifungal response, LRR, Ser-Tre kinase protein
Pp08	fragment_1144	Hyper	Downstream	Prupe.8G218700	Lecithin: cholesterol acyltransferase, GB DEF: F21M11.5 protein
Pp02	fragment_3739	Hyper	Inside	Prupe.2G122700	Lecithin: cholesterol acyltransferase, thioredoxin-like protein
Pp03	fragment_163	Hyper	Inside	Prupe.3G208000	Lipid A disaccaride synthase, membrane
Pp06	fragment_1142	Hyper	Inside	Prupe.6G093200	Lipid exporter ABCA1, DNA binding, ATPase activity
Pp02	fragment_244	Hyper	Inside	Prupe.2G011000	LRR (2 copies), ADP binding, NB-ARC domain
Pp06	fragment_598	Hyper	Inside	Prupe.6G142100	LRR protein kinase, ethanolamine-phosphate cytidylyltransferase
Pp02	fragment_719	Hyper	Inside	Prupe.2G248300	LRR Ser/Tre kinase
Pp08	fragment_1361	Hyper	Downstream	Prupe.8G248700	LRR Ser/Tre protein kinase (8G249200)
Pp01	fragment_1711	Hyper	Downstream	Prupe.1G216600	LRR Ser-Tre protein kinase
Pp07	fragment_643	Hyper	Downstream	Prupe.7G174600	LRR Ser-Tre protein kinase
Pp02	fragment_69	Hyper	Downstream	Prupe.2G022400	LRR+AC0-CONTAINING PROTEIN, apoptotic ATPase, NB+AC0-ARC domain
Pp03	fragment_381	Hyper	Downstream	Prupe.3G024300	LRR-LIKE PROTEIN KINASE
Pp04	fragment_734	Hyper	Downstream	Prupe.4G069800	LRR-LIKE PROTEIN KINASE, Di-glucose binding within endoplasmic reticulum
Pp07	fragment_1902	Hyper	Downstream	Prupe.7G141600	LRR-RNAsa T2-protein kinase
Pp01	fragment_3578	Hyper	Downstream	Prupe.1G064500	LysM domain
Pp03	fragment_3578	Hyper	Downstream	Prupe.3G230400	LysM domain
Pp03	fragment_3578	Hyper	Downstream	Prupe.3G230500	LysM domain
Pp03	fragment_3578	Hyper	Downstream	Prupe.3G230600	LysM domain
Pp03	fragment_3578	Hyper	Downstream	Prupe.3G230700	LysM domain
Pp06	fragment_1146	Hypo	Inside	Prupe.6G041800	M16 endopeptidase, insulinase superfamily
Pp06	fragment_1298	Hyper	Inside	Prupe.6G130000	M28 peptidase family domain, LRR repeat (2copies), ADP-binding and NB+AC0-ARC domain
Pp02	fragment_2234	Hypo	Inside	Prupe.2G160000	Malate dehydrogenase EC:1.1.1.39
Pp02	fragment_2020	Hyper	Inside	Prupe.2G162400	Mannose biosynthetase (phosphomannomutase), Ser/Tre kinase
Pp06	fragment_509	Hyper	Inside	Prupe.6G131900	matchs 3269 fragment hit
Pp05	fragment_613	Hypo	Downstream	Prupe.5G166000	MCTP-related, C2 and GRAM domain, protein binding
Pp04	fragment_3315	Hypo	Upstream	Prupe.4G280400	Membrane associated RING finger, zinc ion binding
Pp02	fragment_1752	Hyper	Inside	Prupe.2G104100	Methionine aminopeptidase 1, Plant nuclear matrix protein 1 (NMP1)
Pp06	fragment_4364	Hypo	Downstream	Prupe.6G348100	Methyltransferase
Pp01	fragment_412	Hyper	Inside	Prupe.1G156000	Methyltransferase activity, voltage-gated CLC-type chloride channel activity, CBS domain
Pp03	fragment_1332	Hyper	Downstream	Prupe.3G165500	MICROSOMAL GLUTATHIONE S-TRANSFERASE
Pp06	fragment_281	Hypo	Inside	Prupe.6G313300	Mitochondrial ATP-dependent protease PIM1/LON (Ser endopeptidase)
Pp01	fragment_172	Hypo	Inside	Prupe.1G109500	Mitochondrial carrier protein
Pp02	fragment_2171	Hypo	Downstream	Prupe.2G212200	Mitochondrial cytochrome c oxidase assembly protein COX16
Pp08	fragment_90	Hypo	Inside	Prupe.8G223600	Mitochondrial import inner membrane translocase, subunit TIM44
Pp08	fragment_453	Hypo	Inside	Prupe.8G096900	Mitochondrial NADH dehydrogenase-ubiquinone-iron-sulfur protein 8
Pp01	fragment_1080	Hypo	Inside	Prupe.1G478800	Mitochondrial solute carrier protein
Pp02	fragment_1085	Hyper	Downstream	Prupe.2G037000	Mitochondrial transcription termination factor, mTERF, CGI-12 PROTEIN-RELATED
Pp01	fragment_1342	Hypo	Downstream	Prupe.1G445200	Mitochondrial tryptophanyl (W and Y)-tRNA synthetase
Pp01	fragment_1342	Hypo	Inside	Prupe.1G445200	Mitochondrial tryptophanyl-tRNA synthetase
Pp01	fragment_3712	Hyper	Downstream	Prupe.1G295700	Mitochondrial/chloroplast DNA-directed RNA polymerase RPO41, provides primers for DNA replication-initiation
Pp05	fragment_1134	Hypo	Inside	Prupe.5G096300	Mitotic checkpoint protein MAD1
Pp07	fragment_1825	Hypo	Inside	Prupe.7G123700	Mitotic checkpoint protein MAD1
Pp08	fragment_1164	Hyper	Inside	Prupe.8G166800	Mlo family, helix-loop-helix DNA binding domain, protein dimerization activity
Pp06	fragment_1795	Hyper	Downstream	Prupe.6G239100	Mlo family, integral to membrane, defense response
Pp06	fragment_507	Hyper	Inside	Prupe.6G097800	Mlo protein, defense response, integral to membrane
Pp04	fragment_732	Hyper	Inside	Prupe.4G008800	Mo25 protein, exocyst complex component 4, calcium-binding protein 39-related
Pp03	fragment_995	Hypo	Downstream	Prupe.3G051800	Multidrug resistance-associated protein 7, ATP-binding cassette subfafmily C MEM, ABC transporter
Pp03	fragment_995	Hypo	Inside	Prupe.3G051800	Multidrug resistance-associated protein 7/mitoxantrone resistance protein, ABC superfamily
Pp08	fragment_2179	Hyper	Inside	Prupe.8G214600	Multidrug resistance-associated protein, ABC superfamily
Pp01	fragment_1756	Hyper	Inside	Prupe.1G235800	Multidrug resistance-associated prpotein, ABC superfamily
Pp04	fragment_189	Hypo	Downstream	Prupe.4G021800	Multidrug resistant protein, transmembrane transport, MatE
Pp01	fragment_1946	Hypo	Inside	Prupe.1G103800	Multidrug/pheromone exporter, ABC superfamily
Pp01	fragment_4270	Hypo	Inside	Prupe.1G103900	Multidrug/pheromone exporter, ABC superfamily
Pp01	fragment_3298	Hypo	Inside	Prupe.1G103900	Multidrug/pheromone exporter, ABC superfamily
Pp01	fragment_1149	Hypo	Inside	Prupe.1G103900	Multidrug/pheromone exporter, ABC superfamily
Pp01	fragment_1149	Hypo	Inside	Prupe.1G104100	Multidrug/pheromone exporter, ABC superfamily
Pp01	fragment_1538	Hypo	Inside	Prupe.1G104300	Multidrug/pheromone exporter, ABC superfamily
Pp01	fragment_3874	Hyper	Inside	Prupe.1G104400	Multidrug/pheromone exporter, ABC superfamily
Pp01	fragment_976	Hypo	Inside	Prupe.1G363000	Multidrug/pheromone exporter, ABC superfamily
Pp01	fragment_1676	Hypo	Inside	Prupe.1G452000	Myb transcription factor
Pp05	fragment_1570	Hyper	Upstream	Prupe.5G217700	Myb, chromatin binding, docking domain of Afi1 for Arf3 vesicle trafficking, stabilization of polarity axis
Pp01	fragment_233	Hyper	Downstream	Prupe.1G395600	Myb/SANT-like DNA-binding domain
Pp06	fragment_1389	Hyper	Inside	Prupe.6G325200	Myb+AC0-like DNAbinding domain, AMP+AC0-binding enzyme, metabolic process
Pp06	fragment_1279	Hyper	Inside	Prupe.6G249600	Myb+AC0-like DNAbinding domain, EamA+AC0-like transporter family
Pp06	fragment_423	Hyper	Inside	Prupe.6G347100	Myosin head (motor domain), IQ calmodulin-binding motif
Pp03	fragment_3975	Hypo	Inside	Prupe.3G045400	Myristoyl-CoA: N-myristoyltransferase
Pp01	fragment_915	Hyper	Inside	Prupe.1G198200	NAD dependent epimerase/dehydratase, 3-beta-hydroxy-delta5-steroid dehydrogenase
Pp01	fragment_3888	Hyper	Inside	Prupe.1G056200	NADH dehydrogenase (ubiquinone) 1 alpha subcomplex 13-EC:1.6.5.3 1.6.99.3
Pp01	fragment_3888	Hyper	Downstream	Prupe.1G056200	NADH:ubiquinone oxidoreductase, B16.6 subunit/cell death-regulatory protein
Pp01	fragment_941	Hyper	Inside	Prupe.1G399300	NADH-UBIQUINONE OXIDOREDUCTASE 39 KDA SUBUNIT-RELATED
Pp03	fragment_1332	Hyper	Inside	Prupe.3G165400	NADH-ubiquinone oxidoreductase, NDUFS1/75 subunit
Pp02	fragment_1107	Hyper	Downstream	Prupe.2G274500	NADPH2 quinone reductase, zinc ion binding, alcohol deshydrogenase
Pp08	fragment_443	Hypo	Inside	Prupe.8G221100	NDR and related Ser/Tre kinases (kinase 38)
Pp03	fragment_1739	Hypo	Downstream	Prupe.3G137700	Nitrate, fromate, iron dehydrogenase, DUF588
Pp05	fragment_2153	Hyper	Inside	Prupe.5G150100	Nodulin-like protein, putative Ser/Tre kinase
Pp02	fragment_2175	Hypo	Downstream	Prupe.2G074400	N-terminal C2 in EEIG1 and EHBP1 proteins
Pp07	fragment_411	Hypo	Inside	Prupe.7G058600	NUC173 domain, nodulin-like protein
Pp07	fragment_1834	Hypo	Inside	Prupe.7G018700	Nuclear transport receptor exportin 4 (importin beta superfamily)
Pp01	fragment_37	Hypo	Upstream	Prupe.1G351400	Nucleic acid binding, G-patch domain
Pp04	fragment_2063	Hyper	Inside	Prupe.4G136600	Nucleolar complex protein 3, nuclear export of pre-ribosomes
Pp08	fragment_602	Hyper	Upstream	Prupe.8G250600	OB FOLD NUCLEIC ACID BINDING PROTEIN, Serine/threonine specific protein phosphatase PP1, catalytic subunit, galactose oxidase central domain
Pp01	fragment_1333	Hyper	Inside	Prupe.1G061200	Oligomeric Golgi complex component 5, Ser/Tre kinase, PB1 domain
Pp01	fragment_1863	Hyper	Inside	Prupe.1G061200	Oligomeric Golgi complex component 5, Ser/Tre kinase, PB1 domain
Pp01	fragment_475	Hyper	Inside	Prupe.1G340100	Oligopeptide transporter-related, POT family
Pp02	fragment_842	Hyper	Downstream	Prupe.2G251200	Omega-3 fatty acid desaturase (delta-15 desaturase) EC:1.14.19
Pp07	fragment_262	Hyper	Inside	Prupe.7G261900	Omega-6 fatty acid desaturase (delta-12 desaturase), EC:1.14.19.
Pp04	fragment_3512	Hyper	Inside	Prupe.4G173100	Optic Atrophic 3 Protein (OPA3)
Pp01	fragment_1235	Hyper	Upstream	Prupe.1G319900	ORC subunit 4C, thiolester hydrolase activity, AAA ATPase domain
Pp05	fragment_3	Hyper	Inside	Prupe.5G110400	Osmotic stress K+ transporter, hydrolase activity
Pp06	fragment_105	Hyper	Inside	Prupe.6G135500	OTU-like cysteine protease, LRR
Pp07	fragment_1763	Hyper	Inside	Prupe.7G024500	Ovarian cancer gene-2 protein-related, serine hydrolase (FSH1), glutamate semialdehyde dehydrogenase
Pp02	fragment_1514	Hypo	Downstream	Prupe.2G186800	OXA1, integral to inner membrane protein
Pp02	fragment_1514	Hypo	Downstream	Prupe.2G187000	OXA1, integral to inner membrane protein
Pp01	fragment_1119	Hyper	Inside	Prupe.1G223300	Oxidoreductase activity, acting on NAD(P)H, DUF1664
Pp01	fragment_700	Hyper	Downstream	Prupe.1G035500	OXIDOREDUCTASE, 2OG-FE(II), iron/ascorbate family
Pp01	fragment_4256	Hyper	Inside	Prupe.1G202600	Parvulin-like peptidyl-prolyl cis-transisomerase; PPIC-type PPIASE domain
Pp07	fragment_148	Hypo	Inside	Prupe.7G049600	PAX transcription activation domain interacting protein, Acetyltransferase GNAT family, BRCA1C domain
Pp06	fragment_1094	Hyper	Downstream	Prupe.6G354700	Pentatricopeptide repeat domain, RNA polymerase subunit K, nucleic acid binding, SAP domain
Pp06	fragment_1919	Hyper	Downstream	Prupe.6G354700	Pentatricopeptide repeat domain, RNA polymerase subunit K, nucleic acid binding, SAP domain
Pp03	fragment_431	Hyper	Inside	Prupe.3G026200	Penyltransferase and squalene oxidase repeat
Pp03	fragment_1185	Hypo	Inside	Prupe.3G026200	Penyltransferase and squalene oxidase repeat
Pp03	fragment_3949	Hypo	Inside	Prupe.3G025700	Penyltransferase, oxidosqualene-lanosterol cyclase and related proteins
Pp03	fragment_1185	Hypo	Upstream	Prupe.3G026100	Penyltransferase-like, oxidosqualene-lanosterol cyclase and related proteins
Pp03	fragment_3923	Hypo	Upstream	Prupe.3G026400	Penyltransferase-like, oxidosqualene-lanosterol cyclase and related proteins
Pp06	fragment_938	Hypo	Inside	Prupe.6G356800	Peptidase inhibitor I9, proprotein converstase subtilisin/kexin, Ser-type endopeptidase activity
Pp01	fragment_725	Hypo	Inside	Prupe.1G257500	Permease of the drug/metabolite transporter (DMT) superfamily, EamA-like transporter family
Pp07	fragment_546	Hypo	Upstream	Prupe.7G251900	Permease of the major facilitator superfamily
Pp01	fragment_2866	Hyper	Inside	Prupe.1G563500	Permease of the major facilitator superfamily, RNA-processing
Pp06	fragment_1716	Hyper	Inside	Prupe.6G044800	Peroxidase
Pp06	fragment_1716	Hyper	Downstream	Prupe.6G044900	Peroxidase
Pp08	fragment_3657	Hypo	Inside	Prupe.8G100100	Phosphatidylinositol 4-kinase EC:2.7.1.67
Pp01	fragment_4117	Hyper	Inside	Prupe.1G563200	Phosphatidyl-Inositol phosphate kinase activity
Pp07	fragment_689	Hyper	Downstream	Prupe.7G154200	Phosphatidylinositol transfer protein PDR16 and related proteins, CRAL/TRIO domain (7G1543)
Pp02	fragment_1168	Hyper	Inside	Prupe.2G182000	Phosphatidylinositol-4-phosphate 5-kinase
Pp06	fragment_2189	Hypo	Inside	Prupe.6G300000	Phosphoglycerate mutase EC:5.4.2.1; BPG-independent PGAM N-terminus (iPGM + AF8-N)
Pp02	fragment_2020	Hyper	Downstream	Prupe.2G162400	Phosphomannomutase (mannose biosynthetic process), dehydrogenase
Pp02	fragment_1263	Hypo	Inside	Prupe.2G281900	Phosphopyruvate hydratase, enolase EC:4.2.1.11, magnesium ion binding
Pp03	fragment_4053	Hypo	Inside	Prupe.3G201700	Phosphorelay signal transduction system, His Kinase A (cytokinin receptor), DNA gyrase and HSP90 ATPase
Pp01	fragment_159	Hypo	Downstream	Prupe.1G013400	Photosystem II assembly, Pbs27
Pp01	fragment_776	Hyper	Inside	Prupe.1G250800	Photosystem II, CG4480-PA
Pp08	fragment_1991	Hyper	Downstream	Prupe.8G219700	Phytoene dehydrogenase, GMC oxidoreductase
Pp05	fragment_1830	Hypo	Inside	Prupe.5G024800	PilT N-term/Vapc superfamily, Fcf1, small subunit processome
Pp07	fragment_1315	Hypo	Inside	Prupe.7G024900	PLAC8 (Plant Cadmium resistance 8) family
Pp04	fragment_763	Hyper	Inside	Prupe.4G102100	Plant organelle RNA recognition domain
Pp05	fragment_3595	Hyper	Downstream	Prupe.5G199500	Plant transposase (Ptta/En/Spm family), NADP binding, dimethylaniline monooxygenase activity
Pp06	fragment_2338	Hypo	Inside	Prupe.6G121200	Pleiotropic Drug Resistance (PDR1-15), ABC superfamily
Pp06	fragment_1127	Hyper	Inside	Prupe.6G057900	Pleiotropic drug resistance proteins (PDR-15), ABC transporter associated
Pp06	fragment_745	Hypo	Inside	Prupe.6G024200	Poly(A)-specific exoribonuclease PARN/target of EGR1, CAF1 family, EC:3.1.13.4
Pp04	fragment_1356	Hyper	Inside	Prupe.4G271300	Polygalacturonase activity, uncharacterized protein
Pp07	fragment_904	Hyper	Downstream	Prupe.7G151800	PPR repeat
Pp01	fragment_1135	Hyper	Downstream	Prupe.1G406700	PPR repeat family
Pp07	fragment_579	Hypo	Inside	Prupe.7G001100	PPR repeat family
Pp07	fragment_731	Hypo	Upstream	Prupe.7G236400	PPR repeat family
Pp01	fragment_1542	Hyper	Upstream	Prupe.1G570100	PPR repeat family, FAE1/Type III polyketide synthase+AC0-like protein
Pp08	fragment_829	Hyper	Upstream	Prupe.8G017700	PPR repeat family, FAMILY NOT NAMED
Pp08	fragment_891	Hyper	Upstream	Prupe.8G017700	PPR repeat family, FAMILY NOT NAMED
Pp03	fragment_464	Hyper	Downstream	Prupe.3G221900	PPR repeat, DYW family of nucleic acid deaminases
Pp06	fragment_3666	Hyper	Downstream	Prupe.6G348000	PPR repeat, DYW family of nucleic acid deaminases
Pp01	fragment_86	Hyper	Inside	Prupe.1G585600	PPR repeat, family not named
Pp07	fragment_2302	Hypo	Downstream	Prupe.7G109800	PPR repeat, family not named
Pp02	fragment_1104	Hyper	Inside	Prupe.2G146700	PPR repeat, LysM domain, FAMILY NOT NAMED
Pp03	fragment_1026	Hyper	Inside	Prupe.3G029600	Predicted DNA repair exonuclease/cell divison control, metallo phosphoestarase related, L-methionine salvage from methylthioadenosine
Pp03	fragment_3578	Hyper	Inside	Prupe.3G230600	Predicted GTPase
Pp02	fragment_762	Hyper	Inside	Prupe.2G162700	Predicted K+/H///Q-antiporter, TrkA-N domain, glycosyl hydrolases family 28
Pp02	fragment_4245	Hypo	Inside	Prupe.2G022300	Predicted membrane protein, DUF3411
Pp02	fragment_628	Hyper	Inside	Prupe.2G022300	Predicted membrane protein, DUF3411
Pp02	fragment_69	Hyper	Inside	Prupe.2G022300	Predicted membrane protein, DUF3411
Pp08	fragment_2115	Hyper	Inside	Prupe.8G215900	pre-mRNA processing factor 39 (PRP39), sucrose biosynthetic process
Pp05	fragment_1206	Hyper	Inside	Prupe.5G088600	pre-mRNA splicing factor RBM22/SLT11, protease PA domain
Pp01	fragment_813	Hypo	Inside	Prupe.1G063400	Prenyltransferase and squalene oxidase repeat, cycloartenol synthase EC:5.4.99.8
Pp03	fragment_431	Hyper	Upstream	Prupe.3G026100	Prenyltransferase and squalene oxidase repeat, oxidosqualene-lanosterol cyclase and related proteins
Pp01	fragment_487	Hypo	Downstream	Prupe.1G017000	Probable lipid transfer
Pp07	fragment_3443	Hyper	Inside	Prupe.7G087000	Probable N6-adenine methyltransferase, subfamily not named
Pp08	fragment_2074	Hyper	Inside	Prupe.8G086300	Proprotein convertase subtilisin/Kexin, SRP14 protein
Pp05	fragment_178	Hyper	Inside	Prupe.5G199800	Proteasome component ECM29
Pp03	fragment_404	Hypo	Downstream	Prupe.3G259600	Protein kinase, LRR
Pp06	fragment_404	Hypo	Downstream	Prupe.6G294300	Protein kinase, LRR
Pp01	fragment_1305	Hyper	Downstream	Prupe.1G344800	Protein of unknown function (DUF793)
Pp08	fragment_1664	Hyper	Inside	Prupe.8G220600	Protein phosphatase 2 (formerly 2A), regulatory subunit B, EF+AC0-hand domain pair, lipid A disaccharide synthase activity
Pp08	fragment_1396	Hyper	Inside	Prupe.8G013300	Protein phosphatase 2C
Pp08	fragment_2225	Hyper	Inside	Prupe.8G060100	Protein phosphatase 2C
Pp06	fragment_982	Hyper	Downstream	Prupe.6G084900	Protein tyrosine phosphatase+AC0-like protein PTPLA (contains Pro instead of catalyticArg)
Pp08	fragment_2020	Hyper	Downstream	Prupe.8G033900	PRP1 mRNA splicing factor, HAT repeat protein, protein binding, ubiquitin family
Pp08	fragment_891	Hyper	Inside	Prupe.8G017800	PsbP oxygen evolving complex, calcium ion ginding, photosynthesis
Pp08	fragment_829	Hyper	Inside	Prupe.8G017800	PsbP oxygen evolving complex, calcium ion ginding, photosynthesis
Pp08	fragment_829	Hyper	Downstream	Prupe.8G017800	Psbp photosystem II ca2+ binding
Pp06	fragment_780	Hyper	Inside	Prupe.6G000600	PUR family transcriptional regulator, PurA ssDNA and RNA-binding protein
Pp01	fragment_1711	Hyper	Inside	Prupe.1G216500	Putative GTPase activating proteins (GAPs) for ARF
Pp08	fragment_1572	Hypo	Downstream	Prupe.8G126700	Putative transcriptional regulator DJ-1/PfpI family
Pp03	fragment_420	Hypo	Inside	Prupe.3G068900	PX Ser/Tre kinase (PXK), Intermediate filament-like protein, sorting nexins, phosphatidylinositol binding
Pp04	fragment_945	Hypo	Inside	Prupe.4G164800	Rab3 GTPase-activating protein regulatory subunit
Pp03	fragment_3951	Hyper	Inside	Prupe.3G086000	Rad4 transglutaminase-like domain, Methyl-CpG binding domain
Pp01	fragment_1177	Hyper	Downstream	Prupe.1G379500	Radical SAM superfamily, RSAFD1-related, flavodoxin, wyosine base formation, Fe+ oxidoreductase activity
Pp05	fragment_2668	Hyper	Inside	Prupe.5G031400	RBR family (RING FINGER AND IBR DOMAIN), E3 ubiquitin-protein ligase, ATP binding, protein binding
Pp06	fragment_3666	Hyper	Upstream	Prupe.6G347800	Regulation of cell proliferation, Prenyltransferase and squalene oxidase repeat, DUF296, 60S ribosomal protein L18A
Pp02	fragment_3197	Hyper	Inside	Prupe.2G326200	Regulation of transcription, AAA(+)-type ATPase, DUF3523
Pp04	fragment_4065	Hypo	Inside	Prupe.4G085900	Regulation of transcription, AUX/IAA family, B3 binding domain, SNARE protein, auxin response protein
Pp07	fragment_3072	Hypo	Inside	Prupe.7G194200	Regulation of transcription, AUX/IAA family, B3 binding domain, SNARE protein, auxin response protein
Pp02	fragment_3529	Hypo	Inside	Prupe.2G237600	Regulation of transcription, DNA repair, Ino80 complex, Actin-related protein ARP5
Pp07	fragment_1275	Hypo	Inside	Prupe.7G247300	Regulation of transcription, DNA-dependent, WD domain, G-beta repeat
Pp01	fragment_325	Hyper	Inside	Prupe.1G419000	Regulation of transcription, hypothetical protein T5P19-230
Pp04	fragment_2042	Hyper	Inside	Prupe.4G073900	Regulation of transcription, phytochrome E region, phosphorelay sensor kinase activity, detection of visible light, His-kinase, DNA gyrase, HSP90-like ATPase
Pp07	fragment_792	Hyper	Inside	Prupe.7G228800	Regulation of transcription, regulation of ARF signal transduction, guanine nucleotide exchange factor in Golgi transport, Sec7 domain
Pp01	fragment_831	Hyper	Inside	Prupe.1G422200	Regulatory protein MLP and related LIM proteins
Pp05	fragment_1283	Hyper	Upstream	Prupe.5G020900	Replication Factor A1, RFA1, DNA binding
Pp05	fragment_2056	Hypo	Inside	Prupe.5G118500	Respiratory chain assembly protein, translocase subunit YidC
Pp01	fragment_776	Hyper	Downstream	Prupe.1G250900	Respiratory chain, mitochondrial inner membrane, DUF2741
Pp01	fragment_3712	Hyper	Inside	Prupe.1G295600	Response to stress, HSP90 family, Apoptotic ATPase, His kinase, DNA gyrase B
Pp07	fragment_379	Hyper	Inside	Prupe.7G127800	RFWD3 Protein-related, RING finger containing E3 ubiquitin ligase, DNA binding, zinc-ion binding, protein binding
Pp02	fragment_1743	Hypo	Downstream	Prupe.2G315600	Rhodanese-related sulfurtransferase
Pp07	fragment_3443	Hyper	Downstream	Prupe.7G087100	Rhomboid-RELATED, endopeptidase, integral to membrane, UBA/TS-N domain
Pp01	fragment_2447	Hypo	Inside	Prupe.1G440200	Ribonuclease P/MRP subunit, PGAP1-like protein, intracellular transport, hydrolase activity on ester bonds, GPI anchor metabolic process
Pp03	fragment_3988	Hypo	Inside	Prupe.3G063700	Ribonuclease Z, tRNA processing, metal-dependent hydrolase (beta-lactamase superfamily)
Pp01	fragment_4117	Hyper	Inside	Prupe.1G080900	Ribosomal L25p family, 5S rRNA binding
Pp04	fragment_4085	Hyper	Downstream	Prupe.4G220900	Ribosomal protein L31
Pp05	fragment_3431	Hyper	Inside	Prupe.5G143600	Ribosomal protein TL5, C-terminal domain, Family not named
Pp06	fragment_985	Hyper	Downstream	Prupe.6G018600	Ribosomal protein, DNA topoisomerase type II
Pp06	fragment_982	Hyper	Inside	Prupe.6G084800	Ring zinc finger protein
Pp07	fragment_790	Hyper	Inside	Prupe.7G040400	RNA binding, LRR tyrosine kinase
Pp07	fragment_382	Hyper	Inside	Prupe.7G040400	RNA binding, LRR tyrosine kinase
Pp02	fragment_2287	Hypo	Inside	Prupe.2G313500	RNA binding, PolyC-binding proteins alpha CP-1 and related KH domain proteins
Pp02	fragment_1255	Hypo	Downstream	Prupe.2G265600	RNA binding, translation initiation factor related to eIF-1A
Pp02	fragment_2173	Hypo	Downstream	Prupe.2G265600	RNA binding, translation initiation factor related to eIF-1A
Pp03	fragment_2061	Hyper	Inside	Prupe.3G010900	RNA DEAD/DEAH box helicase, ATP-dependent, ARF GTPase activator activity
Pp01	fragment_487	Hypo	Upstream	Prupe.1G016800	RNA pol II assessory factor CDC73p
Pp05	fragment_3766	Hyper	Inside	Prupe.5G046900	RNA polymerase II transcription initiation/nucleotide excision repair factor TFIIH, subunitTFB1 ID
Pp01	fragment_233	Hyper	Inside	Prupe.1G395500	RNA processing protein LD23810P, predicted splicing regulator (RRM, SWAP and RPR domains)
Pp01	fragment_2040	Hypo	Inside	Prupe.1G041400	RNA recognition motif (RRM superfamily), polyadenylate-binding protein
Pp01	fragment_1159	Hyper	Inside	Prupe.1G449100	RNA recognition motif, beta-carotene 15-dioxygenase
Pp01	fragment_1445	Hyper	Inside	Prupe.1G523800	RNA recognition motif. (a.k.a. RRM, RBD, or RNP domain), ATP binding
Pp01	fragment_1962	Hyper	Downstream	Prupe.1G289400	RNA recognition motif. (a.k.a. RRM, RBD, or RNP domain), nucleic acid binding
Pp02	fragment_1576	Hyper	Inside	Prupe.2G119000	RNA-binding protein SART3 (RRM superfamily), caspase domain, LSD1 zinc finger, Cys-type endopeptidase activity, LysM domain
Pp07	fragment_997	Hyper	Inside	Prupe.7G221200	RNA-directed RNA polymerase QDE-1 required for posttranscriptional gene silencing and RNA interference
Pp03	fragment_541	Hyper	Downstream	Prupe.3G063800	RNAsa-z, beta-lactamasa superfamily, Ser-Tre protein kinase, ankyrin repeats
Pp07	fragment_686	Hyper	Inside	Prupe.7G165600	S28 serine carboxypeptidase
Pp07	fragment_4098	Hypo	Inside	Prupe.7G189800	Saccharopine dehydrogenase LOR/SDH enzyme conserved region
Pp01	fragment_1177	Hyper	Inside	Prupe.1G379400	S-adenosyl-L-Methionine-dependendet methyltransferase
Pp01	fragment_2314	Hyper	Inside	Prupe.1G249400	Salt stress response/antifungal, Ser/Tre kinase, LRR, PPR repeat
Pp08	fragment_1024	Hyper	Downstream	Prupe.8G081500	SAUR family protein, Auxin responsive protein
Pp08	fragment_1976	Hyper	Downstream	Prupe.8G081600	SAUR family protein, Auxin responsive protein
Pp08	fragment_1024	Hyper	Downstream	Prupe.8G081600	SAUR family protein, Auxin responsive protein
Pp05	fragment_170	Hyper	Downstream	Prupe.5G076300	SAUR family protein, auxin responsive protein, peptidase C13 family, legumain, legumain +AFs-EC:3.4.22.34+AF0-
Pp01	fragment_1841	Hyper	Inside	Prupe.1G243200	SEL-LIKE PROTEIN, uncharacterized
Pp01	fragment_1848	Hyper	Inside	Prupe.1G021300	Ser/Arg rich splicing factor, Dyggve-Melchior-Clausen syndrome protein
Pp03	fragment_155	Hypo	Inside	Prupe.3G177900	Ser/Tre kinase YPK-related, PH domain
Pp02	fragment_525	Hypo	Inside	Prupe.2G016200	Ser/Tre kinase, Di-glucose binding within ER, LRR
Pp02	fragment_4288	Hypo	Inside	Prupe.2G016200	Ser/Tre kinase, Di-glucose binding within ER, LRR
Pp04	fragment_525	Hypo	Inside	Prupe.4G104700	Ser/Tre kinase, Di-glucose binding within ER, LRR
Pp04	fragment_790	Hyper	Inside	Prupe.4G175200	Ser/Tre kinase, Di-glucose binding within ER, LRR
Pp04	fragment_1800	Hypo	Inside	Prupe.4G175200	Ser/Tre kinase, Di-glucose binding within ER, LRR
Pp04	fragment_525	Hypo	Inside	Prupe.4G175200	Ser/Tre kinase, Di-glucose binding within ER, LRR
Pp02	fragment_1674	Hyper	Inside	Prupe.2G283600	Ser/Tre kinase, LRR
Pp05	fragment_525	Hypo	Inside	Prupe.5G082900	Ser/Tre kinase, LRR
Pp05	fragment_3595	Hyper	Inside	Prupe.5G199400	Ser/Tre kinase, LRR
Pp07	fragment_615	Hypo	Inside	Prupe.7G074000	Ser/Tre kinase, LRR
Pp04	fragment_734	Hyper	Inside	Prupe.4G069700	Ser/Tre kinase, LRR (2 copies), ubiquitin thiolesterase
Pp04	fragment_1995	Hyper	Inside	Prupe.4G285600	Ser/Tre kinase, LRR , protein phosphorylation, Mo25-like
Pp02	fragment_1266	Hypo	Inside	Prupe.2G264300	Ser/Tre kinase, LRR repeat
Pp02	fragment_821	Hyper	Inside	Prupe.2G264300	Ser/Tre kinase, LRR repeat
Pp04	fragment_890	Hyper	Inside	Prupe.4G104300	Ser/Tre kinase, LRR, calcium-transporting ATPase
Pp08	fragment_206	Hyper	Inside	Prupe.8G096500	Ser/Tre kinase, LRR, phospholipase/carboxyhydrolase
Pp04	fragment_1074	Hyper	Inside	Prupe.4G158000	Ser/Tre kinase, LRR, PPR repeat
Pp03	fragment_124	Hyper	Inside	Prupe.3G145800	Ser/Tre kinase, polysaccharide binding, LRR
Pp02	fragment_269	Hyper	Inside	Prupe.2G047500	Ser/Tre kinase, polysaccharide binding, protein phosphorylation, LRR
Pp01	fragment_1370	Hyper	Inside	Prupe.1G573300	Ser/Tre kinase, protein SMG7
Pp06	fragment_1955	Hyper	Inside	Prupe.6G089800	Ser/Tre kinase, ribosomal S6 kinase, PAS domain, signal transduction
Pp06	fragment_598	Hyper	Inside	Prupe.6G141600	Ser/Tre kinase, wall-associated kinase galacturonan-binding, LRR
Pp08	fragment_327	Hyper	Inside	Prupe.8G217900	Ser/Tre protein kinase, LRR
Pp03	fragment_2004	Hyper	Downstream	Prupe.3G268300	Serine protease, trypsin-like peptidase domain, PDZ domain, lactocepin EC:3.4.21.96
Pp04	fragment_721	Hypo	Downstream	Prupe.4G050600	Serine protease-related, trypsin-like peptidase domain
Pp04	fragment_1077	Hyper	Downstream	Prupe.4G027500	Serine/threonine protein kinase, Protein tyrosine kinase, Salt stress response/antifungal, protein phosphorylation, LEUCINE+AC0-RICH REPEAT RECEPTOR+AC0-LIKE PROTEIN KINASE
Pp02	fragment_1068	Hyper	Upstream	Prupe.2G224100	Ser-Tre kinase, LRR protein
Pp04	fragment_1077	Hyper	Downstream	Prupe.4G027300	Ser-Tre kinase, LRR protein , salt stress response/antifungal
Pp04	fragment_2800	Hyper	Downstream	Prupe.4G130500	Ser-Tre kinase, voltage and ligand gate K+ channel, cyclic nucleotide binding domain, protein phosphorylation
Pp01	fragment_572	Hyper	Downstream	Prupe.1G408100	Ser-Tre phosphatase 2C
Pp01	fragment_2297	Hyper	Downstream	Prupe.1G307800	Ser-Tre phosphatase PP2A 65KDA, HEAT repeats
Pp01	fragment_2297	Hyper	Downstream	Prupe.1G307900	Ser-Tre phosphatase PP2A 65KDA, HEAT repeats
Pp02	fragment_1268	Hyper	Downstream	Prupe.2G200500	Ser-Tre protein kinase involved in autophagy
Pp02	fragment_4362	Hyper	Inside	Prupe.2G042400	SET and GYF domain protein, ATP binding
Pp07	fragment_262	Hyper	Downstream	Prupe.7G262000	SETA binding protein SB1 and related proteins, contain BTB/POZ domain, potassium channel tetramerization domain
Pp06	fragment_415	Hyper	Inside	Prupe.6G334000	Shikimate dehydrogenase
Pp01	fragment_1542	Hyper	Inside	Prupe.1G570200	Signal recognition particle 14kD, 7S RNA binding, U5 snRNP-specific protein-like factor
Pp04	fragment_584	Hyper	Inside	Prupe.4G248700	Signal transduction, LRR, TIR domains, ADP binding, diacylglycerol-acyltransferase activity
Pp06	fragment_2081	Hypo	Inside	Prupe.6G317000	Single-stranded DNA-binding protein, DNA replication
Pp08	fragment_602	Hyper	Downstream	Prupe.8G250700	Sister chromatid cohesion complex Cohesin, subunit STAG/IRR1/SCC3 (8G2509)
Pp03	fragment_1774	Hypo	Inside	Prupe.3G108500	Small heat-shock protein (HSP20/alpha crystallin family)
Pp01	fragment_3931	Hyper	Inside	Prupe.1G211100	SNARE associated Golgi protein
Pp02	fragment_220	Hyper	Inside	Prupe.2G152400	SNARE protein Syntaxin 18/UFE1
Pp02	fragment_881	Hyper	Downstream	Prupe.2G175700	SPHINGOSINE KINASE, diacylglycerol catalytic domain
Pp01	fragment_1515	Hyper	Inside	Prupe.1G215400	Spliceosomal protein snRNP-U1A/U2B
Pp03	fragment_2208	Hyper	Inside	Prupe.3G192300	Spliceosomal protein snRNP-U1A/U2B, phosphomannomutase
Pp03	fragment_2208	Hypo	Inside	Prupe.3G192300	Spliceosomal protein snRNP-U1A/U2B, SPOC domain, RNA recognition motif
Pp08	fragment_2218	Hypo	Inside	Prupe.8G065000	Splicing factor 3B subunit 1-related
Pp01	fragment_3137	Hyper	Inside	Prupe.1G516100	Splicing factor SR superfamily, Arg/Ser rich 2, nucleic acid binding, RNA recognition motif (RRM, RBD or RNP)
Pp07	fragment_904	Hyper	Inside	Prupe.7G151700	Splicing factor U2AF, large subunit (RRM superfamily), Myb-like DNA-binding domain
Pp03	fragment_3183	Hyper	Downstream	Prupe.3G266700	Starch synthase (EC: 2.4.1.21), glycosyl transferase group 1
Pp02	fragment_881	Hyper	Upstream	Prupe.2G175600	STE24 endopeptidase +AFs-EC:3.4.24.84+AF0, DUF2358
Pp06	fragment_2118	Hypo	Inside	Prupe.6G103400	STEROIDOGENIC ACUTE REGULATORY PROTEIN (STAR), DUF1336
Pp04	fragment_2094	Hyper	Inside	Prupe.4G189700	Stromal membrane-associated protein, putative GTPase activating protein for ARF
Pp01	fragment_3543	Hypo	Inside	Prupe.1G159900	STRUCTURAL MAINTENANCE OF CHROMOSOMES SMC FAMILY MEMBER
Pp02	fragment_541	Hyper	Inside	Prupe.2G168100	SUBFAMILY NOT NAMED
Pp01	fragment_1425	Hypo	Inside	Prupe.1G542000	Sucrose transporter and related proteins, major facilitator superfamily
Pp07	fragment_1920	Hyper	Inside	Prupe.7G089300	Sucrose-6-phosphate phosphatase
Pp08	fragment_1361	Hyper	Inside	Prupe.8G248600	Sugar (and other) transmembrane transporter activity
Pp08	fragment_388	Hypo	Inside	Prupe.8G093400	Sugar-1-phosphate guanyl transferase
Pp08	fragment_388	Hypo	Inside	Prupe.8G093900	Sugar-1-phosphate guanyl transferase
Pp08	fragment_3587	Hyper	Downstream	Prupe.8G045600	SUR2 fatty acid hydroxilase/sterol desaturase, iron ion binding
Pp08	fragment_1250	Hyper	Inside	Prupe.8G221300	SWI/SNF actin-dependent regulator of chromatin, bHLH+AC0-MYC and R2R3+AC0-MYB transcription factors ,transcription coupled repair protein CSB/RAD6, helicase domain, ERCC+AC0-6 (COCKAYNE SYNDROME PROTEIN CSB)
Pp04	fragment_1770	Hypo	Inside	Prupe.4G040600	SWI/SNF chromatin remodeling complex component SNF2, nucleotide excision repair protein RAD16
Pp01	fragment_1904	Hypo	Inside	Prupe.1G391600	SWI/SNF chromatin remodeling complex, PHD-finger, DUF1087
Pp01	fragment_713	Hypo	Inside	Prupe.1G391600	SWI/SNF chromatin remodeling complex, PHD-finger, DUF1087
Pp05	fragment_200	Hyper	Downstream	Prupe.5G200300	SWI/SNF2 related HARP/SMARCA1 chromatin remodelling protein, DNA binding, ATP binding, helicase domain and endonuclease activity
Pp08	fragment_3132	Hypo	Inside	Prupe.8G179600	Synaptic vesicle protein EHS-1, cytoskeletal-regulatory complex EF hand
Pp05	fragment_1206	Hyper	Downstream	Prupe.5G088700	TCP family transcription factor
Pp01	fragment_3226	Hypo	Inside	Prupe.1G323700	TCP-1/cpn60 chaperonin family, phosphatidylinositol-4-phosphate 5-kinase and related FYVE finger-containing
Pp02	fragment_724	Hypo	Inside	Prupe.2G012600	Telomerase reverse transcriptase (RNA-directed DNA pol), EC: 2.7.7.49
Pp04	fragment_1274	Hyper	Upstream	Prupe.4G199200	Terpene synthase activity, magnesium ion binding, lyase activity
Pp04	fragment_3749	Hyper	Upstream	Prupe.4G199200	Terpene synthase activity, magnesium ion binding, lyase activity
Pp04	fragment_217	Hypo	Inside	Prupe.4G238400	Terpene synthase family, magnesium ion binding, lyase activity
Pp04	fragment_217	Hypo	Inside	Prupe.4G128500	Terpene synthase family, magnesium ion binding, lyase activity, ent-kaurene synthase EC:4.2.3.19
Pp06	fragment_1142	Hyper	Upstream	Prupe.6G093100	Tetraspanin family integral membrane protein, TRNA-SPLICING ENDONUCLEASE SUBUNIT SEN2
Pp03	fragment_381	Hyper	Inside	Prupe.3G024200	Tetratricopeptide and pentatricopeptide repeat domain
Pp01	fragment_971	Hypo	Downstream	Prupe.1G422800	Tetratricopeptide repeat protein (TPR), calmodulin-binding
Pp07	fragment_1181	Hyper	Upstream	Prupe.7G269600	Thiopurine S-methyltransferase (TPMT), ankyrin repeats, 26 S proteasome PSMD10 subunit, glycosyl hydrolases subfamily
Pp01	fragment_403	Hypo	Upstream	Prupe.1G372700	Thioredoxin, cell redox homeostasis, glycerol ether metabolic process
Pp08	fragment_2932	Hyper	Inside	Prupe.8G126900	Thioredoxin, cell redox homeostasis, glycerol ether metabolic process
Pp02	fragment_2020	Hyper	Downstream	Prupe.2G162500	THREONINE ASPARTASE 1
Pp06	fragment_1150	Hypo	Inside	Prupe.6G343600	Thyroid hormone receptor-associated coactivator complex component (TRAP170), regulator of transcription from RNA pol II promoter
Pp01	fragment_1048	Hyper	Inside	Prupe.1G450300	Tocopherol cyclase
Pp03	fragment_2749	Hyper	Inside	Prupe.3G280200	Transcription elongation factor B polypeptide 3
Pp05	fragment_1564	Hypo	Inside	Prupe.5G177500	Transcription elongation factor B polypeptide 3, chromatin binding, BAH domain, TFII helical bundle-like domain
Pp08	fragment_150	Hyper	Inside	Prupe.8G211800	TRANSCRIPTION ELONGATION FACTOR SPT6-RELATED
Pp03	fragment_207	Hypo	Inside	Prupe.3G067200	Transcription factor HEX, HOX, HALZ and START domain, lipid binding
Pp07	fragment_711	Hypo	Inside	Prupe.7G094300	Transcription factor MEIS1 and related Homeobox (HOX) domain proteins
Pp05	fragment_351	Hypo	Inside	Prupe.5G002400	Transcription factor TMF, TATA element modulatory factor
Pp05	fragment_1622	Hypo	Inside	Prupe.5G183700	Transcription initiation facdtor IIB (TFIIB)
Pp01	fragment_941	Hyper	Downstream	Prupe.1G399400	Transcription initiation factor TFIID subunit 10, (also component of histone acetyl transferase SAGA)
Pp08	fragment_769	Hypo	Downstream	Prupe.8G075200	Transcription initiator factor TFIID, subunit BDF and related bromodomain proteins
Pp06	fragment_786	Hypo	Inside	Prupe.6G161000	Transcriptional coactivator CAPER, RNA binding protein 39 (RBM39, RRM superfamily), linker between RRM2 and RRM3 domains
Pp06	fragment_1653	Hypo	Downstream	Prupe.6G306600	Transcriptional regulator, cell division control, histone chaperone Rttp-like, FACT complex subunit SPT16/CDC68
Pp02	fragment_2027	Hyper	Upstream	Prupe.2G143700	Transferase (other than methyl group), EPSP synthase, transketolase, pentafunctional AROM protein
Pp07	fragment_4076	Hyper	Upstream	Prupe.7G236700	Transferase activity, FAE1/Type III polyketide synthase, SOUL heme binding protein, DUF2358
Pp07	fragment_107	Hyper	Inside	Prupe.7G218300	Transferring receptor-like dimerisation domain and protease PA domain
Pp04	fragment_2316	Hypo	Inside	Prupe.4G131800	Transglycosylase SLT domain
Pp01	fragment_137	Hyper	Downstream	Prupe.1G280900	TRANSLATION INITIATION FACTOR 5A-RELATED
Pp01	fragment_2396	Hypo	Downstream	Prupe.1G340200	translation initiation factor eIF-3 subunit 2
Pp01	fragment_475	Hypo	Downstream	Prupe.1G340200	translation initiation factor eIF-3 subunit 2
Pp08	fragment_1475	Hyper	Inside	Prupe.8G179900	Translocase protein TatC, GTPbinding, Dynamin central region, LRR
Pp01	fragment_897	Hyper	Downstream	Prupe.1G491200	Transmembrane amino acid transporter
Pp01	fragment_740	Hypo	Downstream	Prupe.1G306700	Transmembrane amino acid transporter protein
Pp01	fragment_897	Hyper	Inside	Prupe.1G491200	Transmembrane amino acid transporter protein
Pp07	fragment_2216	Hypo	Downstream	Prupe.7G185200	Transmembrane transport protein
Pp02	fragment_1107	Hyper	Upstream	Prupe.2G274400	Transmembrane transporter, sugar and other, major facility superfamily, pollen allergen, RlpA
Pp08	fragment_768	Hypo	Inside	Prupe.8G253300	Transport inhibitor response 1, F-box/LRR, GRR1-related
Pp04	fragment_4310	Hypo	Inside	Prupe.4G155900	Trehalose-6-phosphate synthase component TPS1 and related subunits (Glycosyltransferase family 20)
Pp08	fragment_1169	Hyper	Inside	Prupe.8G265300	Tricarboxylic acid cycle, asp-ammonia/arg-succinate/andenylosuccinate lyase
Pp01	fragment_1871	Hypo	Inside	Prupe.1G313900	tRNA synthetase class I (W and Y)
Pp05	fragment_1910	Hyper	Inside	Prupe.5G096900	tRNA synthetases class I (W and Y)
Pp07	fragment_1992	Hyper	Inside	Prupe.7G218100	tRNA synthetases class I -R-, COPINE
Pp02	fragment_842	Hyper	Inside	Prupe.2G251100	Tryptophan biosynthesis protein (phosphoribosylanthranilate isomerase activity)
Pp05	fragment_1402	Hyper	Upstream	Prupe.5G099600	Tubulin/FtsZ family, GTPase domain, Glutamate+AC0-cysteine ligase family 2(GCS2)
Pp01	fragment_748	Hyper	Inside	Prupe.1G260000	U5 snRNP-like RNA helicase subunit, DEAD/DEAH box
Pp01	fragment_2314	Hyper	Downstream	Prupe.1G249500	ubiquinone biosynthesis methyltransferase COQ5
Pp01	fragment_700	Hyper	Downstream	Prupe.1G035400	Ubiquitin protein ligase binding, anaphase promoting complex (APC) subunit 2, CULLIN-RING ubiquitin ligase complex
Pp02	fragment_1988	Hyper	Downstream	Prupe.2G193400	Ubiquitin-ligase activity, Karyopherin (importin) alfa, Armadillo/beta-catenin-like repeat, WDSAM1 protein
Pp07	fragment_1070	Hypo	Inside	Prupe.7G181000	Ubiquitin-like protein, UBA/TS-N domain
Pp01	fragment_136	Hypo	Inside	Prupe.1G025700	Ubiquitin-protein ligase activity, WDSAM1 protein
Pp07	fragment_1860	Hypo	Inside	Prupe.7G226000	Ubiquitin-protein ligase activity, WDSAM1 protein
Pp03	fragment_2367	Hyper	Inside	Prupe.3G190800	UDP-glucoronosyl and UDP-glucosyltrasnferase (transferring hexosyl groups)
Pp07	fragment_3830	Hypo	Inside	Prupe.7G124300	UDP-Glucosyl/UDP-Glucuronosyl transferases
Pp03	fragment_3578	Hyper	Inside	Prupe.3G230500	UNC-93 RELATED
Pp07	fragment_4	Hyper	Inside	Prupe.7G058600	Uncharacterized nodulin-like protein, UDP-acetylmuramate dehydrogenase activity
Pp03	fragment_2064	Hypo	Inside	Prupe.3G100600	Universal stress protein family, Ser/Tre kinase, LRR
Pp01	fragment_78	Hyper	Inside	Prupe.1G371400	Vacuolar H+-ATPase V0 sector, subunit a
Pp01	fragment_1311	Hyper	Inside	Prupe.1G371400	Vacuolar H+-ATPase V0 sector, subunit a
Pp02	fragment_483	Hypo	Upstream	Prupe.2G039500	Vacuolar sorting protein VPS1, dynamin and related proteins, GTPase activity
Pp02	fragment_669	Hypo	Upstream	Prupe.2G039500	Vacuolar sorting protein VPS1, dynamin and related proteins, GTPase activity
Pp05	fragment_4313	Hypo	Inside	Prupe.5G047800	Vacuolar sorting protein VPS1, dynamin and related proteins, GTPase activity
Pp05	fragment_424	Hypo	Inside	Prupe.5G047800	Vacuolar sorting protein VPS1, dynamin and related proteins, GTPase activity
Pp08	fragment_1486	Hypo	Inside	Prupe.8G004400	Vacuolar sorting protein VPS1, dynamin and related proteins, GTPase activity
Pp03	fragment_1457	Hyper	Inside	Prupe.3G026400	Vacuolar sorting protein VPS1, dynamin and related proteins, Prenyltransferase and squalene oxidase repeat
Pp03	fragment_1858	Hypo	Inside	Prupe.3G072300	Vesicle coat complex COPI, beta subunit
Pp08	fragment_4082	Hyper	Inside	Prupe.8G224000	Vitamin B6 photo-protection and homoeostasis, F-box associated domain
Pp08	fragment_1144	Hyper	Inside	Prupe.8G218600	Vps51/Vps67, family not named
Pp03	fragment_1913	Hyper	Downstream	Prupe.3G175400	VQ motif
Pp03	fragment_707	Hyper	Downstream	Prupe.3G146600	Wall-associated receptor kinase galacturonan, LRR Ser/Tre kinase, polysaccharide binding, ATP binding
Pp06	fragment_598	Hyper	Downstream	Prupe.6G141600	Wall-associated receptor kinase galacturonan, LRR Ser/Tre kinase, polysaccharide binding, ATP binding
Pp01	fragment_720	Hypo	Downstream	Prupe.1G442500	Wall-associated receptor kinase galacturonan and calcium-binding, LRR
Pp02	fragment_1339	Hyper	Inside	Prupe.2G324400	Wall-associated receptor kinase galacturonan, PPP4R2
Pp03	fragment_707	Hyper	Downstream	Prupe.3G146700	Wall-associated receptor kinase galacturonan-binding
Pp03	fragment_707	Hyper	Inside	Prupe.3G146600	Wall-associated receptor kinase, polysaccharide binding, alpha/beta hydrolase containing protein
Pp04	fragment_277	Hypo	Inside	Prupe.4G093500	Wall-associated receptor Ser/Tre kinase, galacturonan-binding, calcium binding, LRR
Pp03	fragment_707	Hyper	Downstream	Prupe.3G146100	Wall-associated Ser/Tre protein kinase, LRR receptor
Pp04	fragment_1453	Hypo	Inside	Prupe.4G091900	Wall-associated Ser/Tre receptor kinase galacturonan-binding; calcium-binding, LRR
Pp07	fragment_143	Hypo	Inside	Prupe.7G122200	Wall-associated Ser/Tre receptor kinase galacturonan-binding; FKBP-type peptidyl-prolyl cis-trans isomerase, protein folding, LRR
Pp06	fragment_463	Hyper	Inside	Prupe.6G286500	WASP-1, ctin cytoskeleton organization
Pp08	fragment_3564	Hyper	Downstream	Prupe.8G129100	Wax ester synthase, acyltransferase activity, DUF1298
Pp07	fragment_2123	Hyper	Inside	Prupe.7G228200	WD domain, G-beta repeat, coatomer WD associated region, vesicle coat complex COPI, beta subunit
Pp04	fragment_735	Hyper	Inside	Prupe.4G065800	WD40 repeat protein
Pp05	fragment_826	Hyper	Inside	Prupe.5G114800	WD40 repeat protein kinase
Pp03	fragment_3578	Hyper	Downstream	Prupe.3G230400	Wound induced protein, MSP (Major Sperm Protein) domain, vesicle associated membrane protein involved in inositol metabolism, LysM domain
Pp05	fragment_1241	Hyper	Inside	Prupe.5G184200	WW domain binding protein 11
Pp06	fragment_404	Hypo	Downstream	Prupe.6G294200	X8 domain, family not named
Pp06	fragment_2055	Hypo	Inside	Prupe.6G310400	Xaa-Pro aminopeptidase EC:3.4.11.9, protease family M24, aminopeptidase P
Pp08	fragment_555	Hyper	Inside	Prupe.8G182500	X-BOX transcription factor-related, splicing factor U2AF 65kDa subunit, cellulose synthase
Pp01	fragment_831	Hyper	Inside	Prupe.1G422300	XPA-binding protein 1-related, nucleotide binding, 1-cyano-7-deazaguanine reductase, ATP binding protein
Pp01	fragment_1249	Hypo	Inside	Prupe.1G531900	YNAI-related mechanosensitive ion channel, C3H1-type Zn-finger protein, DTW domain
Pp08	fragment_4056	Hyper	Inside	Prupe.8G073500	Zein-binding
Pp06	fragment_2505	Hypo	Inside	Prupe.6G057100	Zinc finger C3HC4 type, E3 ubiquitin ligase
Pp03	fragment_1561	Hypo	Inside	Prupe.3G186400	Zinc finger DHHC domain palmitoyltransferase
Pp08	fragment_3821	Hypo	Inside	Prupe.8G078000	Zinc finger DHHC palmitoyltransferase, ankyrin repeats
Pp01	fragment_4174	Hyper	Inside	Prupe.1G116100	Zinc finger fyve domain, ester bonds hydrolase
Pp06	fragment_3923	Hypo	Downstream	Prupe.6G307900	Zinc finger fyve domain, GDSL-like lipase/acylhydrolase
Pp06	fragment_1368	Hypo	Inside	Prupe.6G306300	Zinc finger protein 598, E3 ubiquitin ligase
Pp02	fragment_3919	Hyper	Inside	Prupe.2G123600	Zinc finger, C3HC4 type (RING finger)
Pp08	fragment_3145	Hyper	Inside	Prupe.8G195800	Zinc binding oxidoreductase, AlDH related, RNA polymerase
Pp06	fragment_696	Hypo	Inside	Prupe.6G224000	Zinc binding, 4F5 protein family
Pp01	fragment_2131	Hyper	Inside	Prupe.1G012500
Pp01	fragment_834	Hypo	Inside	Prupe.1G051200
Pp01	fragment_3578	Hyper	Downstream	Prupe.1G064500
Pp01	fragment_1734	Hypo	Downstream	Prupe.1G143300
Pp01	fragment_793	Hyper	Inside	Prupe.1G143300
Pp01	fragment_3570	Hyper	Upstream	Prupe.1G158900
Pp01	fragment_998	Hypo	Downstream	Prupe.1G185900
Pp01	fragment_1962	Hyper	Inside	Prupe.1G289300
Pp01	fragment_715	Hypo	Downstream	Prupe.1G293600
Pp01	fragment_2297	Hyper	Inside	Prupe.1G307800
Pp01	fragment_1324	Hypo	Downstream	Prupe.1G337400
Pp01	fragment_1305	Hyper	Inside	Prupe.1G344700
Pp01	fragment_1475	Hyper	Inside	Prupe.1G397000
Pp01	fragment_1135	Hyper	Inside	Prupe.1G406600
Pp01	fragment_1230	Hypo	Upstream	Prupe.1G420100
Pp01	fragment_2926	Hypo	Downstream	Prupe.1G421400
Pp01	fragment_993	Hypo	Upstream	Prupe.1G422700
Pp01	fragment_367	Hyper	Upstream	Prupe.1G501700
Pp01	fragment_367	Hyper	Inside	Prupe.1G501800
Pp02	fragment_1606	Hypo	Downstream	Prupe.2G014600
Pp02	fragment_2374	Hypo	Downstream	Prupe.2G025500
Pp02	fragment_3923	Hypo	Downstream	Prupe.2G031100
Pp02	fragment_3974	Hypo	Inside	Prupe.2G074800
Pp02	fragment_2139	Hypo	Downstream	Prupe.2G094000
Pp02	fragment_227	Hypo	Downstream	Prupe.2G154500
Pp02	fragment_3121	Hypo	Inside	Prupe.2G157600
Pp02	fragment_541	Hyper	Downstream	Prupe.2G168200
Pp02	fragment_3872	Hyper	Inside	Prupe.2G231600
Pp02	fragment_2173	Hypo	Downstream	Prupe.2G265700
Pp02	fragment_751	Hyper	Inside	Prupe.2G320100
Pp03	fragment_3951	Hyper	Downstream	Prupe.3G086100
Pp03	fragment_2367	Hyper	Inside	Prupe.3G190700
Pp03	fragment_836	Hyper	Inside	Prupe.3G192300
Pp03	fragment_3578	Hyper	Downstream	Prupe.3G230500
Pp03	fragment_3578	Hyper	Downstream	Prupe.3G230600
Pp03	fragment_297	Hypo	Inside	Prupe.3G259300
Pp03	fragment_1318	Hypo	Downstream	Prupe.3G259300
Pp04	fragment_189	Hypo	Upstream	Prupe.4G021700
Pp04	fragment_790	Hyper	Inside	Prupe.4G104900
Pp04	fragment_790	Hyper	Inside	Prupe.4G105100
Pp04	fragment_1587	Hypo	Inside	Prupe.4G114400
Pp04	fragment_1587	Hypo	Downstream	Prupe.4G114400
Pp04	fragment_4273	Hyper	Downstream	Prupe.4G199300
Pp04	fragment_284	Hypo	Inside	Prupe.4G281200
Pp05	fragment_1283	Hyper	Inside	Prupe.5G021000
Pp05	fragment_350	Hyper	Inside	Prupe.5G021000
Pp05	fragment_2350	Hypo	Inside	Prupe.5G100500
Pp05	fragment_3364	Hypo	Inside	Prupe.5G157100
Pp05	fragment_916	Hyper	Inside	Prupe.5G181500
Pp05	fragment_916	Hyper	Inside	Prupe.5G181800
Pp05	fragment_585	Hypo	Downstream	Prupe.5G196600
Pp05	fragment_178	Hyper	Downstream	Prupe.5G199900
Pp06	fragment_1882	Hypo	Inside	Prupe.6G001200
Pp06	fragment_3838	Hyper	Inside	Prupe.6G060900
Pp06	fragment_1862	Hyper	Inside	Prupe.6G103000
Pp06	fragment_509	Hyper	Downstream	Prupe.6G131900
Pp06	fragment_24	Hypo	Downstream	Prupe.6G197300
Pp06	fragment_1653	Hypo	Downstream	Prupe.6G306500
Pp06	fragment_2125	Hyper	Inside	Prupe.6G333600
Pp06	fragment_3230	Hypo	Downstream	Prupe.6G337100
Pp06	fragment_857	Hypo	Downstream	Prupe.6G345800
Pp06	fragment_3666	Hyper	Inside	Prupe.6G347900
Pp07	fragment_1475	Hyper	Inside	Prupe.7G019300
Pp07	fragment_1475	Hyper	Downstream	Prupe.7G019300
Pp07	fragment_689	Hyper	Upstream	Prupe.7G154000
Pp07	fragment_689	Hyper	Inside	Prupe.7G154100
Pp07	fragment_1534	Hyper	Inside	Prupe.7G209900
Pp07	fragment_1323	Hyper	Inside	Prupe.7G209900
Pp07	fragment_1534	Hyper	Downstream	Prupe.7G210000
Pp08	fragment_2224	Hyper	Inside	Prupe.8G039700
Pp08	fragment_4258	Hyper	Inside	Prupe.8G049200
Pp08	fragment_1976	Hyper	Downstream	Prupe.8G081500
Pp08	fragment_1628	Hypo	Downstream	Prupe.8G155900
Pp08	fragment_884	Hypo	Downstream	Prupe.8G168600
Pp08	fragment_565	Hypo	Inside	Prupe.8G245000
Pp08	fragment_1212	Hypo	Downstream	Prupe.8G261000

## Sheet: Equally methylated genes
Chromosome	Fragment_ID	Methylation state (D respect P)	DMG position	Prupe ID	Functional annotation
Pp03	fragment_1028	Equal	Inside	Prupe.3G270700	Translation elongation factor GTP binding, GTPase activity
Pp03	fragment_1028	Equal	Inside	Prupe.3G270700	Elongation factor-type GTP-binding protein LepA
Pp06	fragment_1102	Equal	Inside	Prupe.6G151400	DGRIP91/SPC98 gamma tubulin complex component
Pp06	fragment_1102	Equal	Inside	Prupe.6G151400	Gamma-tubulin complex, DGRIP91/SPC98, splindle pole, Spc97/Spc98
Pp07	fragment_1182	Equal	Inside	Prupe.7G183500	DNA mismatch repair protein MLH3, LRR
Pp07	fragment_1182	Equal	Inside	Prupe.7G183500	DNA mismatch repair protein MLH2/PMS1/Pms2 family
Pp01	fragment_1219	Equal	Inside	Prupe.1G447200	Thioredoxin-like protein
Pp01	fragment_1219	Equal	Inside	Prupe.1G447200	Apoptotic ATPase, thioredoxin+AC0-related
Pp04	fragment_1398	Equal	Inside	Prupe.4G265800	Telomerase activating protein Est1, SMG-7 (SUPRESSOR WITH MORPHOLOGICAL EFFECT ON GENITALIA PROTEIN 7)
Pp04	fragment_1398	Equal	Inside	Prupe.4G265800	Telomerase activating protein Est1, SMG-7 (SUPRESSOR WITH MORPHOLOGICAL EFFECT ON GENITALIA PROTEIN 7)
Pp01	fragment_1490	Equal	Inside	Prupe.1G212500	Protein ubiquitination, Armadillo/beta-catenine-like repeat, U-box domain
Pp01	fragment_1490	Equal	Downstream	Prupe.1G212600	AP2 Transcription factor (1G212700)
Pp01	fragment_1490	Equal	Downstream	Prupe.1G212600
Pp08	fragment_1595	Equal	Upstream	Prupe.8G089600	Beta galactosidase (glycosyl hydrolases family 35)
Pp08	fragment_1595	Equal	Upstream	Prupe.8G089600	Family not named
Pp08	fragment_1595	Equal	Downstream	Prupe.8G089700	Splicing factor 3b, subunit 4, RNA recognition motif (RRM, RBD or RNP domain)
Pp08	fragment_1595	Equal	Inside	Prupe.8G089700	NUC173 domain, splicing factor 3b, subunit 4, nucleolar protein 4, RNA recognition domain (RRM, RBD or RNP domain)
Pp08	fragment_1595	Equal	Downstream	Prupe.8G089700	RNA recognition motif. (a.k.a. RRM, RBD, or RNP domain), splicing factor 3b subunit 4
Pp05	fragment_1692	Equal	Inside	Prupe.5G032600	tRNA aminoacylation for protein translation
Pp05	fragment_1692	Equal	Inside	Prupe.5G032600	tRNA synthetase class I (W and Y)
Pp05	fragment_1692	Equal	Inside	Prupe.5G100500	?tRNA aminoacylation for protein translation
Pp05	fragment_1692	Equal	Inside	Prupe.5G100500	tRNA synthetase class I (W and Y)
Pp08	fragment_1699	Equal	Inside	Prupe.8G248000	Predicted: similar to MIB, mechanically-gated ion channel activity, DUF3595
Pp08	fragment_1699	Equal	Inside	Prupe.8G248000	Mechanically-gated ion channel activity, similar to MIB, DUF3595
Pp07	fragment_177	Equal	Inside	Prupe.7G110900	CELL DIVISION PROTEIN FTSZ+AC0-RELATED, membrane
Pp07	fragment_177	Equal	Inside	Prupe.7G110900	Cell division protein, Tubulin/FtsZ family, GTPase domain
Pp01	fragment_2352	Equal	Inside	Prupe.1G181900	Class 3 Lipase/calmodulin-binding heat-shock protein
Pp01	fragment_2352	Equal	Inside	Prupe.1G181900	CGI-141-related, lipase/calmodulin-binding heat-shock protein
Pp04	fragment_2610	Equal	Inside	Prupe.4G040600	SWI/SNF2 regulator of chromatin, helicase, zinc finger domain, C3H4 type (RING finger), nucleotide excision repair RAD16, ATP binding.
Pp04	fragment_2610	Equal	Inside	Prupe.4G040600
Pp01	fragment_3483	Equal	Inside	Prupe.1G489000	ZINC FINGER CCCH TYPE DOMAIN CONTAINING PROTEIN 3, subfamily not named
Pp01	fragment_3483	Equal	Inside	Prupe.1G489000	Zinc finger (clipper) CCCH type domain containing protein 3
Pp01	fragment_3735	Equal	Upstream	Prupe.1G099800	TPR (tetratricopeptide) repeat containing protein
Pp01	fragment_3735	Equal	Upstream	Prupe.1G099800
Pp01	fragment_3735	Equal	Downstream	Prupe.1G099900	Clathrin assembly protein AP180 and related proteins, contain ENTH domain, phospholipid binding
Pp01	fragment_3735	Equal	Downstream	Prupe.1G099900	Clathrin assembly protein AP180 and related, ENTH and ANTH domain
Pp07	fragment_3848	Equal	Upstream	Prupe.7G155200	Phytoene dehydrogenase, Myb DNA binding domain, methyltransferase, predicted ASMTL, septum formation protein, NAD(P) binding Rossmann like domain
Pp07	fragment_3848	Equal	Upstream	Prupe.7G155200	Nucleic-binding protein ASMTL, septum formation, Maf-like protein
Pp07	fragment_3848	Equal	Downstream	Prupe.7G155300	TRANSCRIPTION FACTOR GATA (GATA BINDING FACTOR) (7G155400)
Pp07	fragment_3848	Equal	Downstream	Prupe.7G155300	U3 small Nucleolar RNA-associated protein 22 (NRAP)
Pp07	fragment_3848	Equal	Inside	Prupe.7G155300	Nucleolar RNA-associated protein (NRAP)
Pp02	fragment_386	Equal	Inside	Prupe.2G234300	Molecular chaperones GRP78/BiP/KAR2, HSP70 superfamily
Pp02	fragment_386	Equal	Inside	Prupe.2G234300	Heat Shock Protein 70 superfamily
Pp07	fragment_396	Equal	Inside	Prupe.7G080400	Gamma-tubulin complex, DGRIP91/SPC98, cytoskeleton
Pp07	fragment_396	Equal	Inside	Prupe.7G080400	Gamma tubulin complex component 3 (GCP-3), microtubule cytoskeleton organization, spindle pole, Spc97/Spc98
Pp04	fragment_3981	Equal	Inside	Prupe.4G273000
Pp04	fragment_3981	Equal	Inside	Prupe.4G273000
Pp02	fragment_421	Equal	Inside	Prupe.2G208700	Exocyst complex subunit Sec8
Pp02	fragment_421	Equal	Inside	Prupe.2G208700	Sec8 exocyst complex component, vesicle docking involved in exocytosis
Pp08	fragment_557	Equal	Inside	Prupe.8G233000	Guanylate binding protein, GTPase activity
Pp08	fragment_557	Equal	Inside	Prupe.8G233000	Guanylate binding protein, GTPase activity
Pp08	fragment_802	Equal	Inside	Prupe.8G098500	SWI/SNF related, zinc finger ZZ type, chromating remodeling, protein binding
Pp08	fragment_802	Equal	Inside	Prupe.8G098500	SWI/SNF chromatin remodeling complex, SWIRM domain, ZZ type zinc finger, myb-like binding domain
Pp02	fragment_1209	Hyper	Inside	Prupe.2G141300	MYND finger, M24 peptidase protein family, Gly/Ser hydroxymethyltransferase
Pp02	fragment_2087	Hypo	Inside	Prupe.2G141300	Methyonil aminopeptidase, aminopeptidase P (M24 family)

## Sheet: GO list 
Hypermethylated	Hypomethylated	Equally methylated genes
Prupe.1G000100	Prupe.1G000300	Prupe.3G270700
Prupe.1G000200	Prupe.1G013400	Prupe.3G270700
Prupe.1G012500	Prupe.1G025700	Prupe.6G151400
Prupe.1G021300	Prupe.1G027300	Prupe.6G151400
Prupe.1G406700	Prupe.1G017000	Prupe.7G183500
Prupe.1G022900	Prupe.1G016800	Prupe.7G183500
Prupe.1G035400	Prupe.1G041400	Prupe.1G447200
Prupe.1G048100	Prupe.1G050800	Prupe.1G447200
Prupe.1G035400	Prupe.1G051200	Prupe.4G265800
Prupe.1G125600	Prupe.1G063400	Prupe.4G265800
Prupe.1G056200	Prupe.1G081400	Prupe.1G212500
Prupe.1G061200	Prupe.1G103800	Prupe.1G212600
Prupe.1G061200	Prupe.1G103900	Prupe.1G212600
Prupe.1G035500	Prupe.1G103900	Prupe.8G089600
Prupe.1G064500	Prupe.1G103900	Prupe.8G089600
Prupe.1G067400	Prupe.1G104100	Prupe.8G089700
Prupe.1G048100	Prupe.1G104300	Prupe.8G089700
Prupe.1G080900	Prupe.1G445200	Prupe.8G089700
Prupe.1G102500	Prupe.1G143200	Prupe.5G032600
Prupe.1G048200	Prupe.1G143300	Prupe.5G032600
Prupe.1G156100	Prupe.1G109500	Prupe.5G100500
Prupe.1G158900	Prupe.1G185900	Prupe.5G100500
Prupe.1G570200	Prupe.1G150300	Prupe.8G248000
Prupe.1G104400	Prupe.1G159900	Prupe.8G248000
Prupe.1G064500	Prupe.1G173400	Prupe.7G110900
Prupe.1G105700	Prupe.1G173500	Prupe.7G110900
Prupe.1G105600	Prupe.1G226900	Prupe.1G181900
Prupe.1G106800	Prupe.1G186900	Prupe.1G181900
Prupe.1G116100	Prupe.1G191700	Prupe.4G040600
Prupe.1G143300	Prupe.1G199800	Prupe.4G040600
Prupe.1G156000	Prupe.1G282800	Prupe.1G489000
Prupe.1G164900	Prupe.1G287200	Prupe.1G489000
Prupe.1G168000	Prupe.1G293600	Prupe.1G099800
Prupe.1G216600	Prupe.1G257500	Prupe.1G099800
Prupe.1G174900	Prupe.1G276800	Prupe.1G099900
Prupe.1G276800	Prupe.1G306700	Prupe.1G099900
Prupe.1G284900	Prupe.1G313900	Prupe.7G155200
Prupe.1G307800	Prupe.1G351400	Prupe.7G155200
Prupe.1G178000	Prupe.1G323700	Prupe.7G155300
Prupe.1G249500	Prupe.1G331400	Prupe.7G155300
Prupe.1G250900	Prupe.1G196400	Prupe.7G155300
Prupe.1G198200	Prupe.1G335900	Prupe.2G234300
Prupe.1G260100	Prupe.1G337400	Prupe.2G234300
Prupe.1G284900	Prupe.1G340200	Prupe.7G080400
Prupe.1G200000	Prupe.1G337300	Prupe.7G080400
Prupe.1G202600	Prupe.1G343400	Prupe.4G273000
Prupe.1G280900	Prupe.1G351500	Prupe.4G273000
Prupe.1G211100	Prupe.1G363000	Prupe.2G208700
Prupe.1G214600	Prupe.1G369000	Prupe.2G208700
Prupe.1G215400	Prupe.1G370800	Prupe.8G233000
Prupe.1G216500	Prupe.1G372700	Prupe.8G233000
Prupe.1G223300	Prupe.1G372800	Prupe.8G098500
Prupe.1G235800	Prupe.1G420100	Prupe.8G098500
Prupe.1G243200	Prupe.1G391600	Prupe.2G141300
Prupe.1G249400	Prupe.1G391600	Prupe.2G141300
Prupe.1G289400	Prupe.1G340200
Prupe.1G250800	Prupe.1G404200
Prupe.1G257200	Prupe.1G365900
Prupe.1G307700	Prupe.1G422600
Prupe.1G260000	Prupe.1G422800
Prupe.1G280800	Prupe.1G440200
Prupe.1G319900	Prupe.1G422700
Prupe.1G295700	Prupe.1G445200
Prupe.1G159000	Prupe.1G452000
Prupe.1G285000	Prupe.1G478800
Prupe.1G285000	Prupe.1G513700
Prupe.1G064500	Prupe.1G420300
Prupe.1G289300	Prupe.1G523400
Prupe.1G295600	Prupe.1G421400
Prupe.1G307800	Prupe.1G422800
Prupe.1G307900	Prupe.1G442500
Prupe.1G320000	Prupe.1G531900
Prupe.1G320100	Prupe.1G542000
Prupe.1G056200	Prupe.1G549400
Prupe.1G340100	Prupe.1G535600
Prupe.1G344700	Prupe.1G585800
Prupe.1G362200	Prupe.2G039500
Prupe.1G371400	Prupe.2G014600
Prupe.1G371400	Prupe.2G002900
Prupe.1G379400	Prupe.2G025500
Prupe.1G395500	Prupe.2G031100
Prupe.1G397000	Prupe.2G012600
Prupe.1G399300	Prupe.2G016200
Prupe.1G403100	Prupe.2G016200
Prupe.1G344800	Prupe.2G039500
Prupe.1G406600	Prupe.2G020400
Prupe.1G408000	Prupe.2G094000
Prupe.1G379500	Prupe.2G154500
Prupe.1G419000	Prupe.2G022300
Prupe.1G422200	Prupe.2G030600
Prupe.1G395600	Prupe.2G186800
Prupe.1G422300	Prupe.2G047600
Prupe.1G399400	Prupe.2G071400
Prupe.1G408100	Prupe.2G074800
Prupe.1G449100	Prupe.2G187000
Prupe.1G450300	Prupe.2G079900
Prupe.1G419100	Prupe.2G212200
Prupe.1G483300	Prupe.2G074300
Prupe.1G491200	Prupe.2G265600
Prupe.1G501800	Prupe.2G141900
Prupe.1G510000	Prupe.2G157600
Prupe.1G496600	Prupe.2G159400
Prupe.1G516100	Prupe.2G160000
Prupe.1G501700	Prupe.2G265600
Prupe.1G523800	Prupe.2G074400
Prupe.1G496700	Prupe.2G190300
Prupe.1G491200	Prupe.2G265700
Prupe.1G535100	Prupe.2G265700
Prupe.1G563200	Prupe.2G027200
Prupe.1G570100	Prupe.2G301200
Prupe.1G563500	Prupe.2G237600
Prupe.1G568100	Prupe.2G264300
Prupe.1G570200	Prupe.2G281900
Prupe.1G585500	Prupe.2G315600
Prupe.1G573300	Prupe.2G305900
Prupe.1G579800	Prupe.2G315800
Prupe.1G563600	Prupe.2G313500
Prupe.1G568200	Prupe.2G313900
Prupe.1G000200	Prupe.3G025700
Prupe.1G585600	Prupe.3G026200
Prupe.2G022400	Prupe.3G026100
Prupe.2G011000	Prupe.3G045400
Prupe.2G013800	Prupe.3G051800
Prupe.2G036800	Prupe.3G051800
Prupe.2G037000	Prupe.3G063700
Prupe.2G013900	Prupe.3G067200
Prupe.2G274500	Prupe.3G068900
Prupe.2G020400	Prupe.3G072300
Prupe.2G022300	Prupe.3G097300
Prupe.2G162400	Prupe.3G100600
Prupe.2G022300	Prupe.3G106800
Prupe.2G162500	Prupe.3G108500
Prupe.2G168200	Prupe.3G113600
Prupe.2G036800	Prupe.3G130700
Prupe.2G042400	Prupe.3G137700
Prupe.2G047500	Prupe.3G177900
Prupe.2G193400	Prupe.3G186400
Prupe.2G104100	Prupe.3G315400
Prupe.2G119000	Prupe.3G192300
Prupe.2G122700	Prupe.3G026400
Prupe.2G200500	Prupe.3G026500
Prupe.2G123600	Prupe.3G195400
Prupe.2G251200	Prupe.3G201700
Prupe.2G143700	Prupe.3G245900
Prupe.2G146700	Prupe.3G255600
Prupe.2G152400	Prupe.3G258200
Prupe.2G162400	Prupe.3G259300
Prupe.2G162700	Prupe.3G259200
Prupe.2G168100	Prupe.3G315300
Prupe.2G177700	Prupe.3G259300
Prupe.2G182000	Prupe.3G259600
Prupe.2G193300	Prupe.3G263100
Prupe.2G195500	Prupe.4G002800
Prupe.2G200400	Prupe.4G025000
Prupe.2G224200	Prupe.4G021700
Prupe.2G231600	Prupe.4G021800
Prupe.2G248300	Prupe.4G040600
Prupe.2G251100	Prupe.4G085900
Prupe.2G264300	Prupe.4G091900
Prupe.2G283600	Prupe.4G093500
Prupe.2G175600	Prupe.4G091800
Prupe.2G311700	Prupe.4G050600
Prupe.2G320100	Prupe.4G104700
Prupe.2G224100	Prupe.4G114400
Prupe.2G175700	Prupe.4G114500
Prupe.2G324400	Prupe.4G128500
Prupe.2G326200	Prupe.4G131800
Prupe.2G329600	Prupe.4G155900
Prupe.3G010900	Prupe.4G161200
Prupe.3G024200	Prupe.4G164800
Prupe.3G024300	Prupe.4G114400
Prupe.2G274400	Prupe.4G174300
Prupe.3G026200	Prupe.4G159400
Prupe.3G026400	Prupe.4G175200
Prupe.3G026900	Prupe.4G175200
Prupe.3G029600	Prupe.4G280400
Prupe.3G036700	Prupe.4G219000
Prupe.3G063800	Prupe.4G260600
Prupe.3G086100	Prupe.4G262600
Prupe.3G073300	Prupe.4G238400
Prupe.3G086200	Prupe.4G260600
Prupe.3G086000	Prupe.4G280500
Prupe.3G114100	Prupe.4G281200
Prupe.3G106800	Prupe.5G002400
Prupe.3G145800	Prupe.5G021000
Prupe.3G146600	Prupe.5G024800
Prupe.3G161000	Prupe.5G025300
Prupe.3G165400	Prupe.5G025300
Prupe.3G175300	Prupe.5G166000
Prupe.3G026100	Prupe.5G047800
Prupe.3G146100	Prupe.5G047800
Prupe.3G230400	Prupe.5G068400
Prupe.3G190700	Prupe.5G082900
Prupe.3G190800	Prupe.5G096300
Prupe.3G146600	Prupe.5G099200
Prupe.3G192100	Prupe.5G100500
Prupe.3G192300	Prupe.5G111800
Prupe.3G146700	Prupe.5G118500
Prupe.3G230500	Prupe.5G157100
Prupe.3G192300	Prupe.5G177500
Prupe.3G165500	Prupe.5G183700
Prupe.3G230600	Prupe.5G184400
Prupe.3G196900	Prupe.5G189500
Prupe.3G175400	Prupe.5G210500
Prupe.3G208000	Prupe.5G220700
Prupe.3G221300	Prupe.6G001200
Prupe.3G221200	Prupe.6G024200
Prupe.3G221800	Prupe.6G041800
Prupe.3G221900	Prupe.5G196600
Prupe.3G230400	Prupe.6G057100
Prupe.3G230400	Prupe.6G079400
Prupe.3G230500	Prupe.6G121100
Prupe.3G230500	Prupe.6G099700
Prupe.3G230600	Prupe.6G103400
Prupe.3G230600	Prupe.6G121200
Prupe.3G230700	Prupe.6G197200
Prupe.3G192000	Prupe.6G197300
Prupe.3G263200	Prupe.6G161000
Prupe.3G266600	Prupe.6G179000
Prupe.3G266700	Prupe.6G198800
Prupe.3G268200	Prupe.6G294200
Prupe.3G268300	Prupe.6G223900
Prupe.4G026900	Prupe.6G224000
Prupe.3G280200	Prupe.6G294300
Prupe.3G309100	Prupe.6G306500
Prupe.4G008800	Prupe.6G306600
Prupe.4G029200	Prupe.6G307900
Prupe.4G080900	Prupe.6G296800
Prupe.4G060100	Prupe.6G300000
Prupe.4G065800	Prupe.6G300600
Prupe.4G069700	Prupe.6G300600
Prupe.4G073900	Prupe.6G300600
Prupe.4G027000	Prupe.6G304600
Prupe.4G027300	Prupe.6G306300
Prupe.4G102100	Prupe.6G337100
Prupe.4G104300	Prupe.6G345800
Prupe.4G027500	Prupe.6G348100
Prupe.4G199200	Prupe.6G310400
Prupe.4G069800	Prupe.6G312500
Prupe.4G199200	Prupe.6G313300
Prupe.4G271200	Prupe.6G317000
Prupe.4G104900	Prupe.6G343600
Prupe.4G105100	Prupe.6G356800
Prupe.4G130400	Prupe.7G001100
Prupe.4G103700	Prupe.7G018700
Prupe.4G136600	Prupe.7G024900
Prupe.4G158000	Prupe.7G049600
Prupe.4G173100	Prupe.7G058600
Prupe.4G130500	Prupe.7G074000
Prupe.4G199300	Prupe.7G109800
Prupe.4G175200	Prupe.7G120400
Prupe.4G220800	Prupe.7G094300
Prupe.4G180000	Prupe.7G117200
Prupe.4G189700	Prupe.7G122200
Prupe.4G200200	Prupe.7G123700
Prupe.4G202900	Prupe.7G170300
Prupe.4G203600	Prupe.7G124300
Prupe.4G220900	Prupe.7G185200
Prupe.4G220800	Prupe.7G181000
Prupe.4G230100	Prupe.7G189800
Prupe.4G248700	Prupe.7G194200
Prupe.4G271300	Prupe.7G236400
Prupe.4G282000	Prupe.7G206400
Prupe.4G285600	Prupe.7G223400
Prupe.5G003700	Prupe.7G226000
Prupe.5G021000	Prupe.7G112800
Prupe.5G021000	Prupe.7G229400
Prupe.5G076300	Prupe.7G251900
Prupe.5G020900	Prupe.7G247300
Prupe.5G099600	Prupe.7G252000
Prupe.5G217700	Prupe.7G259800
Prupe.5G088700	Prupe.7G248900
Prupe.5G031400	Prupe.7G271600
Prupe.5G150200	Prupe.8G004400
Prupe.5G046800	Prupe.8G041500
Prupe.5G046900	Prupe.8G065000
Prupe.5G066100	Prupe.8G077100
Prupe.5G199500	Prupe.8G075200
Prupe.5G088600	Prupe.8G078000
Prupe.5G096900	Prupe.8G091100
Prupe.5G099200	Prupe.8G093400
Prupe.5G110400	Prupe.8G126700
Prupe.5G114800	Prupe.8G093900
Prupe.5G199900	Prupe.8G096900
Prupe.5G143600	Prupe.8G100100
Prupe.5G150100	Prupe.8G145600
Prupe.5G157400	Prupe.8G179600
Prupe.5G157400	Prupe.8G155900
Prupe.5G181500	Prupe.8G196400
Prupe.5G181800	Prupe.8G168600
Prupe.5G184200	Prupe.8G221100
Prupe.5G199400	Prupe.8G223600
Prupe.5G199800	Prupe.8G227200
Prupe.5G200200	Prupe.8G236300
Prupe.5G200300	Prupe.8G080400
Prupe.5G214700	Prupe.8G245000
Prupe.6G093100	Prupe.8G253300
Prupe.5G214700	Prupe.8G256300
Prupe.5G217800	Prupe.8G261000
Prupe.5G220200	Prupe.8G139800
Prupe.6G000600
Prupe.6G044900
Prupe.6G018300
Prupe.6G018600
Prupe.6G044800
Prupe.6G061000
Prupe.6G084900
Prupe.6G057900
Prupe.6G060900
Prupe.6G084800
Prupe.6G089800
Prupe.6G131900
Prupe.6G141600
Prupe.6G093200
Prupe.6G097800
Prupe.6G103000
Prupe.6G239100
Prupe.6G130000
Prupe.6G250300
Prupe.6G131900
Prupe.6G239200
Prupe.6G135500
Prupe.6G141600
Prupe.6G142100
Prupe.6G153100
Prupe.6G249700
Prupe.6G251100
Prupe.6G219400
Prupe.6G250300
Prupe.6G347800
Prupe.6G249600
Prupe.6G250400
Prupe.6G250400
Prupe.6G251000
Prupe.6G286500
Prupe.6G198800
Prupe.6G305600
Prupe.6G333300
Prupe.6G306600
Prupe.6G343100
Prupe.6G343200
Prupe.6G348000
Prupe.6G325200
Prupe.6G333200
Prupe.6G333600
Prupe.6G334000
Prupe.6G339400
Prupe.6G343100
Prupe.6G354700
Prupe.6G347100
Prupe.6G347900
Prupe.6G354700
Prupe.6G018600
Prupe.7G039900
Prupe.7G009900
Prupe.7G154000
Prupe.7G046300
Prupe.7G015100
Prupe.7G019300
Prupe.7G024500
Prupe.7G039900
Prupe.7G075700
Prupe.7G040400
Prupe.7G019300
Prupe.7G040400
Prupe.7G046200
Prupe.7G087000
Prupe.7G087100
Prupe.7G058600
Prupe.7G087000
Prupe.7G088800
Prupe.7G089300
Prupe.7G141600
Prupe.7G151800
Prupe.7G048400
Prupe.7G127800
Prupe.7G151700
Prupe.7G154100
Prupe.7G174600
Prupe.7G165600
Prupe.7G167600
Prupe.7G210000
Prupe.7G174500
Prupe.7G165500
Prupe.7G196400
Prupe.7G210000
Prupe.7G209900
Prupe.7G223400
Prupe.7G209900
Prupe.7G228900
Prupe.7G218100
Prupe.7G218300
Prupe.7G221200
Prupe.7G236900
Prupe.7G228200
Prupe.7G228800
Prupe.7G236700
Prupe.7G236800
Prupe.7G269600
Prupe.7G248800
Prupe.7G154200
Prupe.7G261900
Prupe.7G269700
Prupe.7G262000
Prupe.8G033900
Prupe.8G013000
Prupe.8G013300
Prupe.8G081500
Prupe.8G017800
Prupe.8G017800
Prupe.8G045500
Prupe.8G025300
Prupe.8G039700
Prupe.8G045500
Prupe.8G013000
Prupe.8G049200
Prupe.8G060100
Prupe.8G045600
Prupe.8G073500
Prupe.8G017700
Prupe.8G086300
Prupe.8G081500
Prupe.8G092500
Prupe.8G081600
Prupe.8G081600
Prupe.8G219700
Prupe.8G129100
Prupe.8G096500
Prupe.8G126900
Prupe.8G129100
Prupe.8G129200
Prupe.8G129200
Prupe.8G143100
Prupe.8G166800
Prupe.8G179900
Prupe.8G182500
Prupe.8G195800
Prupe.8G200300
Prupe.8G182600
Prupe.8G211800
Prupe.8G214600
Prupe.8G195900
Prupe.8G215900
Prupe.8G217900
Prupe.8G218600
Prupe.8G200400
Prupe.8G220600
Prupe.8G221300
Prupe.8G224000
Prupe.8G218700
Prupe.8G017700
Prupe.8G224100
Prupe.8G179800
Prupe.8G248700
Prupe.8G017800
Prupe.8G248600
Prupe.8G250600
Prupe.8G253300
Prupe.8G250700
Prupe.8G259000
Prupe.8G265300

## Sheet: GO list without duplicates
Hypermethylated genes	Hypomethylated	Equally methylated genes
Prupe.1G000100	Prupe.1G000300	Prupe.3G270700
Prupe.1G000200	Prupe.1G013400	Prupe.6G151400
Prupe.1G012500	Prupe.1G025700	Prupe.7G183500
Prupe.1G021300	Prupe.1G027300	Prupe.1G447200
Prupe.1G022900	Prupe.1G017000	Prupe.4G265800
Prupe.1G035400	Prupe.1G016800	Prupe.1G212500
Prupe.1G035500	Prupe.1G041400	Prupe.1G212600
Prupe.1G048100	Prupe.1G050800	Prupe.8G089600
Prupe.1G048200	Prupe.1G051200	Prupe.8G089700
Prupe.1G056200	Prupe.1G063400	Prupe.5G032600
Prupe.1G061200	Prupe.1G081400	Prupe.5G100500
Prupe.1G064500	Prupe.1G103800	Prupe.8G248000
Prupe.1G067400	Prupe.1G103900	Prupe.7G110900
Prupe.1G080900	Prupe.1G104100	Prupe.1G181900
Prupe.1G102500	Prupe.1G104300	Prupe.4G040600
Prupe.1G104400	Prupe.1G445200	Prupe.1G489000
Prupe.1G105600	Prupe.1G143200	Prupe.1G099800
Prupe.1G105700	Prupe.1G143300	Prupe.1G099900
Prupe.1G106800	Prupe.1G109500	Prupe.7G155200
Prupe.1G116100	Prupe.1G185900	Prupe.7G155300
Prupe.1G125600	Prupe.1G150300	Prupe.2G234300
Prupe.1G143300	Prupe.1G159900	Prupe.7G080400
Prupe.1G156000	Prupe.1G173400	Prupe.4G273000
Prupe.1G156100	Prupe.1G173500	Prupe.2G208700
Prupe.1G158900	Prupe.1G226900	Prupe.8G233000
Prupe.1G159000	Prupe.1G186900	Prupe.8G098500
Prupe.1G159900	Prupe.1G191700	Prupe.2G141300
Prupe.1G164900	Prupe.1G199800
Prupe.1G168000	Prupe.1G282800
Prupe.1G174900	Prupe.1G287200
Prupe.1G178000	Prupe.1G293600
Prupe.1G198200	Prupe.1G257500
Prupe.1G200000	Prupe.1G276800
Prupe.1G202600	Prupe.1G306700
Prupe.1G211100	Prupe.1G313900
Prupe.1G214600	Prupe.1G351400
Prupe.1G215400	Prupe.1G323700
Prupe.1G216500	Prupe.1G331400
Prupe.1G216600	Prupe.1G196400
Prupe.1G223300	Prupe.1G335900
Prupe.1G235800	Prupe.1G337400
Prupe.1G243200	Prupe.1G340200
Prupe.1G249400	Prupe.1G337300
Prupe.1G249500	Prupe.1G343400
Prupe.1G250800	Prupe.1G351500
Prupe.1G250900	Prupe.1G363000
Prupe.1G257200	Prupe.1G369000
Prupe.1G260000	Prupe.1G370800
Prupe.1G260100	Prupe.1G372700
Prupe.1G276800	Prupe.1G372800
Prupe.1G280800	Prupe.1G420100
Prupe.1G280900	Prupe.1G391600
Prupe.1G284900	Prupe.1G404200
Prupe.1G285000	Prupe.1G365900
Prupe.1G289300	Prupe.1G422600
Prupe.1G289400	Prupe.1G422800
Prupe.1G295600	Prupe.1G440200
Prupe.1G295700	Prupe.1G422700
Prupe.1G307700	Prupe.1G452000
Prupe.1G307800	Prupe.1G478800
Prupe.1G307900	Prupe.1G513700
Prupe.1G313900	Prupe.1G420300
Prupe.1G319900	Prupe.1G523400
Prupe.1G320000	Prupe.1G421400
Prupe.1G320100	Prupe.1G442500
Prupe.1G340100	Prupe.1G531900
Prupe.1G340200	Prupe.1G542000
Prupe.1G344700	Prupe.1G549400
Prupe.1G344800	Prupe.1G535600
Prupe.1G351400	Prupe.1G585800
Prupe.1G351500	Prupe.2G039500
Prupe.1G362200	Prupe.2G014600
Prupe.1G371400	Prupe.2G002900
Prupe.1G379400	Prupe.2G025500
Prupe.1G379500	Prupe.2G031100
Prupe.1G395500	Prupe.2G012600
Prupe.1G395600	Prupe.2G016200
Prupe.1G397000	Prupe.2G020400
Prupe.1G399300	Prupe.2G094000
Prupe.1G399400	Prupe.2G154500
Prupe.1G403100	Prupe.2G022300
Prupe.1G406600	Prupe.2G030600
Prupe.1G406700	Prupe.2G186800
Prupe.1G408000	Prupe.2G047600
Prupe.1G408100	Prupe.2G071400
Prupe.1G419000	Prupe.2G074800
Prupe.1G419100	Prupe.2G187000
Prupe.1G422200	Prupe.2G079900
Prupe.1G422300	Prupe.2G212200
Prupe.1G449100	Prupe.2G074300
Prupe.1G450300	Prupe.2G265600
Prupe.1G483300	Prupe.2G141900
Prupe.1G491200	Prupe.2G157600
Prupe.1G496600	Prupe.2G159400
Prupe.1G496700	Prupe.2G160000
Prupe.1G501700	Prupe.2G074400
Prupe.1G501800	Prupe.2G190300
Prupe.1G510000	Prupe.2G265700
Prupe.1G516100	Prupe.2G027200
Prupe.1G523800	Prupe.2G301200
Prupe.1G531900	Prupe.2G237600
Prupe.1G535100	Prupe.2G264300
Prupe.1G563200	Prupe.2G281900
Prupe.1G563500	Prupe.2G315600
Prupe.1G563600	Prupe.2G305900
Prupe.1G568100	Prupe.2G315800
Prupe.1G568200	Prupe.2G313500
Prupe.1G570100	Prupe.2G313900
Prupe.1G570200	Prupe.3G025700
Prupe.1G573300	Prupe.3G026200
Prupe.1G579800	Prupe.3G026100
Prupe.1G585500	Prupe.3G045400
Prupe.1G585600	Prupe.3G051800
Prupe.2G011000	Prupe.3G063700
Prupe.2G013800	Prupe.3G067200
Prupe.2G013900	Prupe.3G068900
Prupe.2G020400	Prupe.3G072300
Prupe.2G022300	Prupe.3G097300
Prupe.2G022400	Prupe.3G100600
Prupe.2G036800	Prupe.3G106800
Prupe.2G037000	Prupe.3G108500
Prupe.2G042400	Prupe.3G113600
Prupe.2G047500	Prupe.3G130700
Prupe.2G104100	Prupe.3G137700
Prupe.2G119000	Prupe.3G177900
Prupe.2G122700	Prupe.3G186400
Prupe.2G123600	Prupe.3G315400
Prupe.2G141300	Prupe.3G192300
Prupe.2G143700	Prupe.3G026400
Prupe.2G146700	Prupe.3G026500
Prupe.2G152400	Prupe.3G195400
Prupe.2G159400	Prupe.3G201700
Prupe.2G162400	Prupe.3G245900
Prupe.2G162500	Prupe.3G255600
Prupe.2G162700	Prupe.3G258200
Prupe.2G168100	Prupe.3G259300
Prupe.2G168200	Prupe.3G259200
Prupe.2G175600	Prupe.3G315300
Prupe.2G175700	Prupe.3G259600
Prupe.2G177700	Prupe.3G263100
Prupe.2G182000	Prupe.4G002800
Prupe.2G193300	Prupe.4G025000
Prupe.2G193400	Prupe.4G021700
Prupe.2G195500	Prupe.4G021800
Prupe.2G200400	Prupe.4G040600
Prupe.2G200500	Prupe.4G085900
Prupe.2G212200	Prupe.4G091900
Prupe.2G224100	Prupe.4G093500
Prupe.2G224200	Prupe.4G091800
Prupe.2G231600	Prupe.4G050600
Prupe.2G248300	Prupe.4G104700
Prupe.2G251100	Prupe.4G114400
Prupe.2G251200	Prupe.4G114500
Prupe.2G264300	Prupe.4G128500
Prupe.2G274400	Prupe.4G131800
Prupe.2G274500	Prupe.4G155900
Prupe.2G283600	Prupe.4G161200
Prupe.2G311700	Prupe.4G164800
Prupe.2G320100	Prupe.4G174300
Prupe.2G324400	Prupe.4G159400
Prupe.2G326200	Prupe.4G175200
Prupe.2G329600	Prupe.4G280400
Prupe.3G010900	Prupe.4G219000
Prupe.3G024200	Prupe.4G260600
Prupe.3G024300	Prupe.4G262600
Prupe.3G026100	Prupe.4G238400
Prupe.3G026200	Prupe.4G280500
Prupe.3G026400	Prupe.4G281200
Prupe.3G026900	Prupe.5G002400
Prupe.3G029600	Prupe.5G021000
Prupe.3G036700	Prupe.5G024800
Prupe.3G063800	Prupe.5G025300
Prupe.3G073300	Prupe.5G166000
Prupe.3G086000	Prupe.5G047800
Prupe.3G086100	Prupe.5G068400
Prupe.3G086200	Prupe.5G082900
Prupe.3G106800	Prupe.5G096300
Prupe.3G114100	Prupe.5G099200
Prupe.3G145800	Prupe.5G100500
Prupe.3G146100	Prupe.5G111800
Prupe.3G146600	Prupe.5G118500
Prupe.3G146700	Prupe.5G157100
Prupe.3G161000	Prupe.5G177500
Prupe.3G165400	Prupe.5G183700
Prupe.3G165500	Prupe.5G184400
Prupe.3G175300	Prupe.5G189500
Prupe.3G175400	Prupe.5G210500
Prupe.3G190700	Prupe.5G220700
Prupe.3G190800	Prupe.6G001200
Prupe.3G192000	Prupe.6G024200
Prupe.3G192100	Prupe.6G041800
Prupe.3G192300	Prupe.5G196600
Prupe.3G196900	Prupe.6G057100
Prupe.3G208000	Prupe.6G079400
Prupe.3G221200	Prupe.6G121100
Prupe.3G221300	Prupe.6G099700
Prupe.3G221800	Prupe.6G103400
Prupe.3G221900	Prupe.6G121200
Prupe.3G230400	Prupe.6G197200
Prupe.3G230500	Prupe.6G197300
Prupe.3G230600	Prupe.6G161000
Prupe.3G230700	Prupe.6G179000
Prupe.3G263200	Prupe.6G198800
Prupe.3G266600	Prupe.6G294200
Prupe.3G266700	Prupe.6G223900
Prupe.3G268200	Prupe.6G224000
Prupe.3G268300	Prupe.6G294300
Prupe.3G280200	Prupe.6G306500
Prupe.3G309100	Prupe.6G306600
Prupe.4G008800	Prupe.6G307900
Prupe.4G025000	Prupe.6G296800
Prupe.4G026900	Prupe.6G300000
Prupe.4G027000	Prupe.6G300600
Prupe.4G027300	Prupe.6G304600
Prupe.4G027500	Prupe.6G306300
Prupe.4G029200	Prupe.6G337100
Prupe.4G060100	Prupe.6G345800
Prupe.4G065800	Prupe.6G348100
Prupe.4G069700	Prupe.6G310400
Prupe.4G069800	Prupe.6G312500
Prupe.4G073900	Prupe.6G313300
Prupe.4G080900	Prupe.6G317000
Prupe.4G102100	Prupe.6G343600
Prupe.4G103700	Prupe.6G356800
Prupe.4G104300	Prupe.7G001100
Prupe.4G104900	Prupe.7G018700
Prupe.4G105100	Prupe.7G024900
Prupe.4G130400	Prupe.7G049600
Prupe.4G130500	Prupe.7G058600
Prupe.4G136600	Prupe.7G074000
Prupe.4G158000	Prupe.7G109800
Prupe.4G173100	Prupe.7G120400
Prupe.4G175200	Prupe.7G094300
Prupe.4G180000	Prupe.7G117200
Prupe.4G189700	Prupe.7G122200
Prupe.4G199200	Prupe.7G123700
Prupe.4G199300	Prupe.7G170300
Prupe.4G200200	Prupe.7G124300
Prupe.4G202900	Prupe.7G185200
Prupe.4G203600	Prupe.7G181000
Prupe.4G220800	Prupe.7G189800
Prupe.4G220900	Prupe.7G194200
Prupe.4G230100	Prupe.7G236400
Prupe.4G248700	Prupe.7G206400
Prupe.4G271200	Prupe.7G223400
Prupe.4G271300	Prupe.7G226000
Prupe.4G282000	Prupe.7G112800
Prupe.4G285600	Prupe.7G229400
Prupe.5G003700	Prupe.7G251900
Prupe.5G020900	Prupe.7G247300
Prupe.5G021000	Prupe.7G252000
Prupe.5G031400	Prupe.7G259800
Prupe.5G046800	Prupe.7G248900
Prupe.5G046900	Prupe.7G271600
Prupe.5G066100	Prupe.8G004400
Prupe.5G076300	Prupe.8G041500
Prupe.5G088600	Prupe.8G065000
Prupe.5G088700	Prupe.8G077100
Prupe.5G096900	Prupe.8G075200
Prupe.5G099200	Prupe.8G078000
Prupe.5G099600	Prupe.8G091100
Prupe.5G110400	Prupe.8G093400
Prupe.5G114800	Prupe.8G126700
Prupe.5G143600	Prupe.8G093900
Prupe.5G150100	Prupe.8G096900
Prupe.5G150200	Prupe.8G100100
Prupe.5G157400	Prupe.8G145600
Prupe.5G181500	Prupe.8G179600
Prupe.5G181800	Prupe.8G155900
Prupe.5G184200	Prupe.8G196400
Prupe.5G199400	Prupe.8G168600
Prupe.5G199500	Prupe.8G221100
Prupe.5G199800	Prupe.8G223600
Prupe.5G199900	Prupe.8G227200
Prupe.5G200200	Prupe.8G236300
Prupe.5G200300	Prupe.8G080400
Prupe.5G214700	Prupe.8G245000
Prupe.5G217700	Prupe.8G253300
Prupe.5G217800	Prupe.8G256300
Prupe.5G220200	Prupe.8G261000
Prupe.6G000600	Prupe.8G139800
Prupe.6G018300
Prupe.6G018600
Prupe.6G044800
Prupe.6G044900
Prupe.6G057900
Prupe.6G060900
Prupe.6G061000
Prupe.6G084800
Prupe.6G084900
Prupe.6G089800
Prupe.6G093100
Prupe.6G093200
Prupe.6G097800
Prupe.6G103000
Prupe.6G130000
Prupe.6G131900
Prupe.6G135500
Prupe.6G141600
Prupe.6G142100
Prupe.6G153100
Prupe.6G198800
Prupe.6G219400
Prupe.6G239100
Prupe.6G239200
Prupe.6G249600
Prupe.6G249700
Prupe.6G250300
Prupe.6G250400
Prupe.6G251000
Prupe.6G251100
Prupe.6G286500
Prupe.6G300600
Prupe.6G305600
Prupe.6G306600
Prupe.6G325200
Prupe.6G333200
Prupe.6G333300
Prupe.6G333600
Prupe.6G334000
Prupe.6G339400
Prupe.6G343100
Prupe.6G343200
Prupe.6G347100
Prupe.6G347800
Prupe.6G347900
Prupe.6G348000
Prupe.6G354700
Prupe.7G009900
Prupe.7G015100
Prupe.7G019300
Prupe.7G024500
Prupe.7G039900
Prupe.7G040400
Prupe.7G046200
Prupe.7G046300
Prupe.7G048400
Prupe.7G058600
Prupe.7G075700
Prupe.7G087000
Prupe.7G087100
Prupe.7G088800
Prupe.7G089300
Prupe.7G127800
Prupe.7G141600
Prupe.7G151700
Prupe.7G151800
Prupe.7G154000
Prupe.7G154100
Prupe.7G154200
Prupe.7G165500
Prupe.7G165600
Prupe.7G167600
Prupe.7G174500
Prupe.7G174600
Prupe.7G196400
Prupe.7G209900
Prupe.7G210000
Prupe.7G218100
Prupe.7G218300
Prupe.7G221200
Prupe.7G223400
Prupe.7G228200
Prupe.7G228800
Prupe.7G228900
Prupe.7G236700
Prupe.7G236800
Prupe.7G236900
Prupe.7G248800
Prupe.7G248900
Prupe.7G261900
Prupe.7G262000
Prupe.7G269600
Prupe.7G269700
Prupe.8G013000
Prupe.8G013300
Prupe.8G017700
Prupe.8G017800
Prupe.8G025300
Prupe.8G033900
Prupe.8G039700
Prupe.8G045500
Prupe.8G045600
Prupe.8G049200
Prupe.8G060100
Prupe.8G073500
Prupe.8G081500
Prupe.8G081600
Prupe.8G086300
Prupe.8G092500
Prupe.8G096500
Prupe.8G126900
Prupe.8G129100
Prupe.8G129200
Prupe.8G143100
Prupe.8G166800
Prupe.8G179600
Prupe.8G179800
Prupe.8G179900
Prupe.8G182500
Prupe.8G182600
Prupe.8G195800
Prupe.8G195900
Prupe.8G200300
Prupe.8G200400
Prupe.8G211800
Prupe.8G214600
Prupe.8G215900
Prupe.8G217900
Prupe.8G218600
Prupe.8G218700
Prupe.8G219700
Prupe.8G220600
Prupe.8G221300
Prupe.8G224000
Prupe.8G224100
Prupe.8G248600
Prupe.8G248700
Prupe.8G250600
Prupe.8G250700
Prupe.8G253300
Prupe.8G259000
Prupe.8G265300
