# Supplementary material for: DNA Methylation Analysis of Dormancy Release in Almond (Prunus dulcis) Flower Buds Using Epi-Genotyping by Sequencing
Source: Int J Mol Sci. 2018 Nov 10;19(11):3542. doi: 10.3390/ijms19113542 (PMC6274898; doi:10.3390/ijms19113542)
Supplement: Supplementary file 1 [file ijms-19-03542-s001.zip › ijms-369481-R1 Supplementary Material/Prudencio et al. IJMS Table S4.xlsx]

## Sheet: Hoja1
Sample	Barcode
DA1	CATCTGCCG
DA2	GGACAG
DB1	ATCTGT
DB2	AAGACGCT
PA1	GAATGCAATA
PA2	TAGCAG
PB1	ATCCG
PB2	CTTAG
